# Supplementary material for: Herpes simplex virus type 1 modifies the protein composition of extracellular vesicles to promote neurite outgrowth and neuroinfection
Source: mBio. 2024 Jan 26;15(2):e03308-23. doi: 10.1128/mbio.03308-23 (PMC10865794; doi:10.1128/mbio.03308-23)
Supplement: Table S1 — Normalized quantitative protein data from our mass spectrometry-based analyses. [file mbio.03308-23-s0001.xlsx]

## Sheet: transfection HSV_vector
id	Protein IDs	Majority protein IDs	Protein names	Gene names	Fasta headers	Number of proteins	Peptides	Unique peptides	Sequence coverage [%]	Unique sequence coverage [%]	Mol. weight [kDa]	Q-value	Score	Intensity	iBAQ	MSMS sum (HSV and vector)	Secreted/extracellular	min 2 peptides	MSMS min 3	Significant HSV_vector (FDR 15%)	up in HSV	down in HSV	p-value HSV_vector	q-value HSV_vector	Difference HSV_vector	LFQ intensity (log2, imputation)	vector_2_imp	vector_3_imp	vector_4_imp	vector_5_imp	vector_6_imp	HSV_gG_2_imp	HSV_gG_3_imp	HSV_gG_4_imp	HSV_gG_5_imp	HSV_gG_6_imp	LFQ intensity (log2, no imputation)	vector_2	vector_3	vector_4	vector_5	vector_6	HSV_gG_2	HSV_gG_3	HSV_gG_4	HSV_gG-5	HSV_gG_6	zscore values	vector_2_zscore
577	P14618;P14618-2;B4DNK4;H3BTN5;P14618-3;H3BQ34;H3BR70;H3BT25;H3BUW1;H3BTJ2;H3BU13;H3BN34;H3BQZ3;P30613-2;P30613	P14618;P14618-2;B4DNK4;H3BTN5;P14618-3;H3BQ34;H3BR70	Pyruvate kinase PKM;Pyruvate kinase	PKM	sp|P14618|KPYM_HUMAN Pyruvate kinase PKM OS=Homo sapiens OX=9606 GN=PKM PE=1 SV=4;sp|P14618-2|KPYM_HUMAN Isoform M1 of Pyruvate kinase PKM OS=Homo sapiens OX=9606 GN=PKM;tr|B4DNK4|B4DNK4_HUMAN Pyruvate kinase OS=Homo sapiens OX=9606 GN=PKM PE=1 SV=1;tr|H3B	15	16	16	43.3	43.3	57.936	0	94.615	1500600000	45472000	76	+	+	+	+	+		3.13665	0.0407059	0.497687		24.8789	25.1818	25.1938	25.3829	24.3965	25.5555	25.6593	25.2756	25.5075	25.5244		24.8789	25.1818	25.1938	25.3829	24.3965	25.5555	25.6593	25.2756	25.5075	25.5244		-0.993326
461	P04259	P04259	Keratin, type II cytoskeletal 6B	KRT6B	sp|P04259|K2C6B_HUMAN Keratin, type II cytoskeletal 6B OS=Homo sapiens OX=9606 GN=KRT6B PE=1 SV=5	1	41	1	62.8	1.6	60.066	0	109.48	14429000000	480970000	49	+	+	+	+			1.19707	0.121424	-1.18366		24.8733	25.549	26.0028	25.7357	29.3446	26.8334	24.7554	24.798	24.3393	24.8611		24.8733	25.549	26.0028	25.7357	29.3446	26.8334	24.7554	24.798	24.3393	24.8611		-0.566089
75	A0A0U1RR32;A0A0U1RRH7;Q99878;Q96KK5;Q9BTM1;Q16777;Q93077;Q7L7L0;Q6FI13;P20671;P0C0S8;P04908;H0YFX9;A0A3B3IS11;Q9BTM1-2;Q71UI9-5	A0A0U1RR32;A0A0U1RRH7;Q99878;Q96KK5;Q9BTM1;Q16777;Q93077;Q7L7L0;Q6FI13;P20671;P0C0S8;P04908;H0YFX9;A0A3B3IS11;Q9BTM1-2	Histone H2A type 1-J;Histone H2A type 1-H;Histone H2A.J;Histone H2A type 2-C;Histone H2A type 1-C;Histone H2A type 3;Histone H2A type 2-A;Histone H2A type 1-D;Histone H2A type 1;Histone H2A type 1-B/E;Histone H2A	HIST1H2AJ;HIST1H2AH;H2AFJ;HIST2H2AC;HIST1H2AC;HIST3H2A;HIST2H2AA3;HIST1H2AD;HIST1H2AG;HIST1H2AB	tr|A0A0U1RR32|A0A0U1RR32_HUMAN Histone H2A OS=Homo sapiens OX=9606 GN=hCG_2039566 PE=3 SV=1;tr|A0A0U1RRH7|A0A0U1RRH7_HUMAN Histone H2A OS=Homo sapiens OX=9606 PE=3 SV=1;sp|Q99878|H2A1J_HUMAN Histone H2A type 1-J OS=Homo sapiens OX=9606 GN=HIST1H2AJ PE=1 SV	16	3	1	20.7	11.2	18.481	0	95.464	2468500000	308560000	33	+	+	+	+		+	2.6649	0.0305333	-0.723032		26.0808	25.95	25.3671	25.1582	24.7071	24.6912	25.3028	24.4476	24.8348	24.3715		26.0808	25.95	25.3671	25.1582	24.7071	24.6912	25.3028	24.4476	24.8348	24.3715		1.67351
747	P68363;P68363-2	P68363;P68363-2	Tubulin alpha-1B chain	TUBA1B	sp|P68363|TBA1B_HUMAN Tubulin alpha-1B chain OS=Homo sapiens OX=9606 GN=TUBA1B PE=1 SV=1;sp|P68363-2|TBA1B_HUMAN Isoform 2 of Tubulin alpha-1B chain OS=Homo sapiens OX=9606 GN=TUBA1B	2	11	0	31.5	0	50.151	0	194.18	1094000000	52097000	29	+	+	+	+	+		2.34522	0.0465556	0.658545		23.4613	23.7621	23.5456	23.246	22.9454	24.399	24.4225	23.6791	24.5873	23.1652		23.4613	23.7621	23.5456	23.246	22.9454	24.399	24.4225	23.6791	24.5873	23.1652		-0.455053
460	P04083;Q5T3N1;Q5T3N0	P04083	Annexin A1	ANXA1	sp|P04083|ANXA1_HUMAN Annexin A1 OS=Homo sapiens OX=9606 GN=ANXA1 PE=1 SV=2	3	10	10	33.8	33.8	38.714	0	106.31	808040000	40402000	26	+	+	+	+			1.59016	0.0769362	-0.912211		23.5162	23.778	23.1878	22.8693	23.2322	23.2994	21.2625	20.9104	23.2368	23.3134		23.5162	23.778	23.1878	22.8693	23.2322	23.2994	21.2625	20.9104	23.2368	23.3134		0.67807
493	Q16778;P33778;P23527;P06899;Q8N257;Q6DRA6;Q6DN03	Q16778;P33778;P23527;P06899;Q8N257	Histone H2B type 2-E;Histone H2B type 1-B;Histone H2B type 1-O;Histone H2B type 1-J;Histone H2B type 3-B	HIST2H2BE;HIST1H2BB;HIST1H2BO;HIST1H2BJ;HIST3H2BB	sp|Q16778|H2B2E_HUMAN Histone H2B type 2-E OS=Homo sapiens OX=9606 GN=HIST2H2BE PE=1 SV=3;sp|P33778|H2B1B_HUMAN Histone H2B type 1-B OS=Homo sapiens OX=9606 GN=HIST1H2BB PE=1 SV=2;sp|P23527|H2B1O_HUMAN Histone H2B type 1-O OS=Homo sapiens OX=9606 GN=HIST1H	7	5	1	40.5	7.1	13.92	0	32.773	4272300000	610330000	23	+	+	+	+		+	3.11832	0.0142222	-0.940588		26.2392	25.4781	25.3925	24.85	24.5519	24.9927	24.0759	24.5679	24.2806	23.8916		26.2392	25.4781	25.3925	24.85	24.5519	24.9927	24.0759	24.5679	24.2806	23.8916		1.95842
451	P02647;F8W696	P02647;F8W696	Apolipoprotein A-I;Proapolipoprotein A-I;Truncated apolipoprotein A-I	APOA1	sp|P02647|APOA1_HUMAN Apolipoprotein A-I OS=Homo sapiens OX=9606 GN=APOA1 PE=1 SV=1;tr|F8W696|F8W696_HUMAN Apolipoprotein A-I OS=Homo sapiens OX=9606 GN=APOA1 PE=1 SV=1	2	8	7	36	30	30.777	0	35.093	180740000	10041000	22	+	+	+	+		+	2.66921	0.00933333	-1.85667		25.4341	25.0602	24.9109	23.5718	23.8169	22.3795	24.1141	23.0451	19.3316	22.955		25.4341	25.0602	24.9109	23.5718	23.8169	22.3795	24.1141	23.0451	NaN	22.955		1.12277
79	A0A1B0GV23;A0A1B0GVD5;A0A1B0GWE8;P07339;A0A1B0GW44;A0A1B0GU92;A0A1B0GU03;A0A1B0GVP3;C9JH19;F8WD96;H7C469;F8W787;H7C1V0;A0A1B0GV01	A0A1B0GV23;A0A1B0GVD5;A0A1B0GWE8;P07339;A0A1B0GW44;A0A1B0GU92;A0A1B0GU03;A0A1B0GVP3;C9JH19;F8WD96;H7C469	Cathepsin D;Cathepsin D light chain;Cathepsin D heavy chain	CTSD	tr|A0A1B0GV23|A0A1B0GV23_HUMAN Cathepsin D OS=Homo sapiens OX=9606 GN=CTSD PE=1 SV=1;tr|A0A1B0GVD5|A0A1B0GVD5_HUMAN Cathepsin D OS=Homo sapiens OX=9606 GN=CTSD PE=1 SV=1;tr|A0A1B0GWE8|A0A1B0GWE8_HUMAN Cathepsin D OS=Homo sapiens OX=9606 GN=CTSD PE=1 SV=1;s	14	12	12	41.4	41.4	43.831	0	38.949	1132700000	59615000	21	+	+	+	+			1.91965	0.0617561	0.754087		24.2235	23.2765	24.9999	24.9613	23.4008	25.0555	25.0462	24.4897	24.6116	25.4296		24.2235	23.2765	24.9999	24.9613	23.4008	25.0555	25.0462	24.4897	24.6116	25.4296		-0.450847
502	P07737;K7EJ44;CON__P02584;I3L3D5	P07737;K7EJ44	Profilin-1	PFN1	sp|P07737|PROF1_HUMAN Profilin-1 OS=Homo sapiens OX=9606 GN=PFN1 PE=1 SV=2;tr|K7EJ44|K7EJ44_HUMAN Profilin OS=Homo sapiens OX=9606 GN=PFN1 PE=1 SV=1	4	4	4	37.1	37.1	15.054	0	18.313	360180000	40020000	17	+	+	+	+		+	2.07831	0.0238519	-1.55777		23.6287	23.5154	23.3265	22.3394	22.7408	21.9022	22.7648	19.1726	22.4315	19.0495		23.6287	23.5154	23.3265	22.3394	22.7408	21.9022	22.7648	NaN	22.4315	NaN		0.929068
554	P10909-4;P10909-6;P10909;P10909-5;P10909-2;P10909-3;E7ERK6;H0YLK8;E5RG36;E5RGB0;E5RH61;E5RJZ5;H0YAS8;E7ETB4;H0YC35	P10909-4;P10909-6;P10909;P10909-5;P10909-2;P10909-3;E7ERK6;H0YLK8	Clusterin;Clusterin beta chain;Clusterin alpha chain	CLU	sp|P10909-4|CLUS_HUMAN Isoform 4 of Clusterin OS=Homo sapiens OX=9606 GN=CLU;sp|P10909-6|CLUS_HUMAN Isoform 6 of Clusterin OS=Homo sapiens OX=9606 GN=CLU;sp|P10909|CLUS_HUMAN Clusterin OS=Homo sapiens OX=9606 GN=CLU PE=1 SV=1;sp|P10909-5|CLUS_HUMAN Isoform	15	6	6	17.5	17.5	48.803	0	24.895	395430000	19772000	14	+	+	+	+	+		2.65662	0.0289655	0.748805		22.9492	23.9432	23.1913	22.8086	22.785	24.0886	23.9937	23.4635	24.5808	23.2947		22.9492	23.9432	23.1913	22.8086	22.785	24.0886	23.9937	23.4635	24.5808	23.2947		-0.91424
438	P00558;P00558-2;P07205	P00558;P00558-2	Phosphoglycerate kinase 1	PGK1	sp|P00558|PGK1_HUMAN Phosphoglycerate kinase 1 OS=Homo sapiens OX=9606 GN=PGK1 PE=1 SV=3;sp|P00558-2|PGK1_HUMAN Isoform 2 of Phosphoglycerate kinase 1 OS=Homo sapiens OX=9606 GN=PGK1	3	11	11	30.9	30.9	44.614	0	103.85	1277000000	47296000	13	+	+	+	+			1.69898	0.071814	-0.869993		23.9863	23.5352	22.8008	22.4803	23.2758	22.816	21.6738	21.5436	21.8484	23.8465		23.9863	23.5352	22.8008	22.4803	23.2758	22.816	21.6738	21.5436	21.8484	23.8465		1.35547
749	P68371;P04350;Q3ZCM7;A0A075B736;Q5SQY0;A6NNZ2;M0R0X0;M0QY85;M0QY37;M0QX14;A0A075B724;M0QZL7;M0R278	P68371;P04350	Tubulin beta-4B chain;Tubulin beta-4A chain	TUBB4B;TUBB4A	sp|P68371|TBB4B_HUMAN Tubulin beta-4B chain OS=Homo sapiens OX=9606 GN=TUBB4B PE=1 SV=1;sp|P04350|TBB4A_HUMAN Tubulin beta-4A chain OS=Homo sapiens OX=9606 GN=TUBB4A PE=1 SV=2	13	13	2	34.6	6.1	49.83	0	57.446	339620000	16981000	13	+	+	+	+	+		1.65283	0.0473846	1.46792		19.7153	19.7078	19.6103	21.0821	18.541	22.4108	22.1005	19.4893	20.2065	21.3382		NaN	NaN	NaN	21.0821	NaN	22.4108	22.1005	NaN	NaN	21.3382		-0.561749
639	P31025;Q5VSP4	P31025	Lipocalin-1	LCN1	sp|P31025|LCN1_HUMAN Lipocalin-1 OS=Homo sapiens OX=9606 GN=LCN1 PE=1 SV=1	2	3	3	17	17	19.25	0	24.944	1163500000	145440000	10	+	+	+	+			1.63812	0.14	0.482263		24.269	25.0697	25.8122	25.0338	24.9173	25.5557	25.9684	25.5799	25.4126	24.9967		24.269	25.0697	25.8122	25.0338	24.9173	25.5557	25.9684	25.5799	25.4126	24.9967		-1.97366
421	O75531	O75531	Barrier-to-autointegration factor;Barrier-to-autointegration factor, N-terminally processed	BANF1	sp|O75531|BAF_HUMAN Barrier-to-autointegration factor OS=Homo sapiens OX=9606 GN=BANF1 PE=1 SV=1	1	2	2	29.2	29.2	10.058	0	29.411	80528000	13421000	9	+	+	+	+	+		1.86507	0.0465946	1.03386		20.9471	18.4279	21.2013	20.3378	19.4713	21.1888	21.5202	21.9874	21.5766	20.7062		20.9471	NaN	21.2013	NaN	NaN	21.1888	21.5202	21.9874	21.5766	20.7062		0.195621
114	A6XND1;A6XND0;P17936;P17936-2;C9JMX4;H0Y485;H0Y5K2;B3KWK7	A6XND1;A6XND0;P17936;P17936-2	Insulin-like growth factor-binding protein 3	IGFBP3	tr|A6XND1|A6XND1_HUMAN Insulin-like growth factor binding protein 3 isoform b OS=Homo sapiens OX=9606 GN=IGFBP3 PE=1 SV=1;tr|A6XND0|A6XND0_HUMAN Insulin-like growth factor-binding protein 3 OS=Homo sapiens OX=9606 GN=IGFBP3 PE=1 SV=1;sp|P17936|IBP3_HUMAN I	8	3	3	18.6	18.6	28.98	0	5.212	138380000	8140000	8	+	+	+	+		+	2.46122	0.035875	-0.730181		22.9799	23.4881	23.3113	23.9283	23.486	22.8534	23.1442	22.2574	23.427	21.8608		22.9799	23.4881	23.3113	23.9283	23.486	22.8534	23.1442	22.2574	23.427	21.8608		-0.151358
666	P40926;G3XAL0;P40926-2	P40926;G3XAL0;P40926-2	Malate dehydrogenase, mitochondrial;Malate dehydrogenase	MDH2	sp|P40926|MDHM_HUMAN Malate dehydrogenase, mitochondrial OS=Homo sapiens OX=9606 GN=MDH2 PE=1 SV=3;tr|G3XAL0|G3XAL0_HUMAN Malate dehydrogenase OS=Homo sapiens OX=9606 GN=MDH2 PE=1 SV=1;sp|P40926-2|MDHM_HUMAN Isoform 2 of Malate dehydrogenase, mitochondrial	3	7	7	27.5	27.5	35.503	0	30.644	124300000	5919000	7	+	+	+	+			1.2591	0.107158	1.1612		20.5303	20.7223	20.7762	19.4632	19.2436	21.8647	20.8939	22.0778	18.5614	21.8186		20.5303	NaN	NaN	NaN	NaN	21.8647	NaN	22.0778	NaN	21.8186		-0.0546415
440	P01024;M0QXZ3;M0R1Q1;M0QYC8;O95568	P01024	Complement C3;Complement C3 beta chain;C3-beta-c;Complement C3 alpha chain;C3a anaphylatoxin;Acylation stimulating protein;Complement C3b alpha chain;Complement C3c alpha chain fragment 1;Complement C3dg fragment;Complement C3g fragment;Complement C3d fragment;Complement C3f fragment;Complement C3c alpha chain fragment 2	C3	sp|P01024|CO3_HUMAN Complement C3 OS=Homo sapiens OX=9606 GN=C3 PE=1 SV=2	5	13	10	11	9.3	187.15	0	122.99	306570000	3160500	7	+	+	+	+			1.31363	0.0754667	2.31177		22.6326	19.47	20.533	18.6847	20.6744	19.4094	24.8926	24.2897	23.4356	20.0188		22.6326	NaN	NaN	NaN	NaN	NaN	24.8926	24.2897	23.4356	NaN		0.552744
358	J3KPS3;P04075;P04075-2;H3BQN4;H3BUH7;H3BPS8;H3BMQ8;H3BR04;H3BR68;H3BU78;A0A087WXX2;A0A3B3IS80;P05062	J3KPS3;P04075;P04075-2;H3BQN4;H3BUH7;H3BPS8	Fructose-bisphosphate aldolase;Fructose-bisphosphate aldolase A	ALDOA	tr|J3KPS3|J3KPS3_HUMAN Fructose-bisphosphate aldolase OS=Homo sapiens OX=9606 GN=ALDOA PE=1 SV=1;sp|P04075|ALDOA_HUMAN Fructose-bisphosphate aldolase A OS=Homo sapiens OX=9606 GN=ALDOA PE=1 SV=2;sp|P04075-2|ALDOA_HUMAN Isoform 2 of Fructose-bisphosphate al	13	11	10	42.7	40.8	39.817	0	311.33	4012300000	182380000	6	+	+	+	+			1.67048	0.0753333	-0.803443		22.0978	22.2789	20.8651	22.5646	21.6147	21.9332	20.7914	21.9878	20.5479	20.1436		22.0978	22.2789	20.8651	22.5646	21.6147	21.9332	20.7914	21.9878	20.5479	20.1436		0.742275
806	Q14764;H3BP76;H3BUK7;H3BNF6;H3BRL2;H3BQK6	Q14764	Major vault protein	MVP	sp|Q14764|MVP_HUMAN Major vault protein OS=Homo sapiens OX=9606 GN=MVP PE=1 SV=4	6	6	6	8.6	8.6	99.326	0	10.81	38351000	891890	6	+	+	+	+			1.37271	0.0753469	1.50186		18.6422	20.3041	20.1867	21.3148	20.866	22.5897	22.5063	18.705	23.6363	20.92		NaN	NaN	NaN	21.3148	20.866	22.5897	22.5063	NaN	23.6363	20.92		-1.42876
2	A0A0G2JRN3;A0A024R6I7;P01009-2;P01009	A0A0G2JRN3;A0A024R6I7;P01009-2;P01009	Alpha-1-antitrypsin;Short peptide from AAT	SERPINA1	tr|A0A0G2JRN3|A0A0G2JRN3_HUMAN Alpha-1-antitrypsin OS=Homo sapiens OX=9606 GN=SERPINA1 PE=1 SV=1;tr|A0A024R6I7|A0A024R6I7_HUMAN Alpha-1-antitrypsin OS=Homo sapiens OX=9606 GN=SERPINA1 PE=1 SV=1;sp|P01009-2|A1AT_HUMAN Isoform 2 of Alpha-1-antitrypsin OS=Hom	4	2	2	7.8	7.8	40.234	0	18.826	71402000	4200100	5	+	+	+	+			1.35266	0.0855385	-1.29872		20.2309	21.9476	21.3539	21.4064	19.9027	21.4925	18.3066	17.7186	19.7299	20.2622		NaN	21.9476	21.3539	21.4064	NaN	21.4925	NaN	NaN	NaN	20.2622		-0.00300815
338	H0YH81;P06576;F8W0P7;F8W079	H0YH81;P06576	ATP synthase subunit beta;ATP synthase subunit beta, mitochondrial	ATP5B	tr|H0YH81|H0YH81_HUMAN ATP synthase subunit beta (Fragment) OS=Homo sapiens OX=9606 GN=ATP5F1B PE=1 SV=1;sp|P06576|ATPB_HUMAN ATP synthase subunit beta, mitochondrial OS=Homo sapiens OX=9606 GN=ATP5F1B PE=1 SV=3	4	5	5	18	18	38.138	0	13.437	34832000	1741600	5	+	+	+	+			1.12262	0.141687	1.13836		20.8763	18.2781	21.105	20.2179	20.7938	22.879	21.4829	18.9806	22.5449	20.3587		20.8763	NaN	21.105	NaN	20.7938	22.879	21.4829	NaN	22.5449	NaN		0.0878092
523	P09382;F8WEI7	P09382;F8WEI7	Galectin-1	LGALS1	sp|P09382|LEG1_HUMAN Galectin-1 OS=Homo sapiens OX=9606 GN=LGALS1 PE=1 SV=2;tr|F8WEI7|F8WEI7_HUMAN Galectin-1 OS=Homo sapiens OX=9606 GN=LGALS1 PE=1 SV=1	2	4	4	31.1	31.1	14.716	0	42.829	410990000	45666000	5	+	+	+	+			1.20922	0.107517	1.37798		23.1028	23.1556	17.8808	23.0982	19.7709	23.52	24.2355	22.8415	23.9521	22.5689		23.1028	23.1556	NaN	23.0982	NaN	23.52	24.2355	22.8415	23.9521	22.5689		0.344401
476	P05120;H7C004;H7BYS2	P05120;H7C004;H7BYS2	Plasminogen activator inhibitor 2	SERPINB2;SERPINB10	sp|P05120|PAI2_HUMAN Plasminogen activator inhibitor 2 OS=Homo sapiens OX=9606 GN=SERPINB2 PE=1 SV=2;tr|H7C004|H7C004_HUMAN Serpin B10 (Fragment) OS=Homo sapiens OX=9606 GN=SERPINB10 PE=1 SV=1;tr|H7BYS2|H7BYS2_HUMAN Serpin B10 (Fragment) OS=Homo sapiens OX	3	5	5	14.7	14.7	46.596	0	13.588	53511000	3147700	5	+	+	+	+	+		2.49793	0.014	1.70512		19.3152	19.266	21.1993	18.2868	19.623	21.2243	20.7837	21.4057	19.6842	22.1654		NaN	NaN	NaN	NaN	19.623	21.2243	NaN	21.4057	NaN	22.1654		-0.799432
407	O43854-2;O43854	O43854-2;O43854	EGF-like repeat and discoidin I-like domain-containing protein 3	EDIL3	sp|O43854-2|EDIL3_HUMAN Isoform 2 of EGF-like repeat and discoidin I-like domain-containing protein 3 OS=Homo sapiens OX=9606 GN=EDIL3;sp|O43854|EDIL3_HUMAN EGF-like repeat and discoidin I-like domain-containing protein 3 OS=Homo sapiens OX=9606 GN=EDIL3 P	2	2	2	4.3	4.3	52.747	0	7.017	270120000	10389000	5	+	+	+	+	+		2.06388	0.0224762	2.29478		19.4154	24.0372	23.7012	19.9472	18.9208	23.9889	24.8732	23.8902	24.3934	24.1569		NaN	24.0372	23.7012	NaN	NaN	23.9889	24.8732	23.8902	24.3934	24.1569		-1.43303
882	Q96FQ6	Q96FQ6	Protein S100-A16	S100A16	sp|Q96FQ6|S10AG_HUMAN Protein S100-A16 OS=Homo sapiens OX=9606 GN=S100A16 PE=1 SV=1	1	2	2	21.4	21.4	11.801	0	28.381	105970000	17662000	5	+	+	+	+	+		5.33391	0	2.92975		20.1402	19.4508	18.5706	20.0547	18.0034	21.5082	21.7505	22.3226	23.139	22.1481		NaN	NaN	NaN	NaN	NaN	21.5082	21.7505	22.3226	23.139	22.1481		-0.331154
397	O14818;O14818-2;H0Y586;A0A087WYS6;O14818-4;Q8TAA3-2;Q8TAA3-5;Q8TAA3	O14818;O14818-2;H0Y586	Proteasome subunit alpha type-7	PSMA7	sp|O14818|PSA7_HUMAN Proteasome subunit alpha type-7 OS=Homo sapiens OX=9606 GN=PSMA7 PE=1 SV=1;sp|O14818-2|PSA7_HUMAN Isoform 2 of Proteasome subunit alpha type-7 OS=Homo sapiens OX=9606 GN=PSMA7;tr|H0Y586|H0Y586_HUMAN Proteasome endopeptidase complex (Fr	8	7	7	33.9	33.9	27.887	0	43.693	802270000	57305000	4	+	+	+	+			1.40644	0.0957091	-0.952521		22.8525	23.7207	23.0277	23.1348	22.6206	22.1252	18.9985	22.7808	21.8794	23.2497		22.8525	23.7207	23.0277	23.1348	22.6206	22.1252	NaN	22.7808	21.8794	23.2497		0.313083
126	K7EMV3;B4DEB1;K7EK07;K7ES00;Q71DI3;Q16695;P84243;P68431;K7EP01;Q5TEC6;Q6NXT2	K7EMV3;B4DEB1;K7EK07;K7ES00;Q71DI3;Q16695;P84243;P68431;K7EP01;Q5TEC6;Q6NXT2	Histone H3;Histone H3.2;Histone H3.1t;Histone H3.3;Histone H3.1;Histone H3.3C	H3F3B;H3F3A;HIST2H3A;HIST3H3;HIST1H3A;HIST2H3PS2;H3F3C	tr|K7EMV3|K7EMV3_HUMAN Histone H3 OS=Homo sapiens OX=9606 GN=H3F3B PE=1 SV=1;tr|B4DEB1|B4DEB1_HUMAN Histone H3 OS=Homo sapiens OX=9606 GN=H3F3A PE=1 SV=1;tr|K7EK07|K7EK07_HUMAN Histone H3 (Fragment) OS=Homo sapiens OX=9606 GN=H3F3B PE=1 SV=1;tr|K7ES00|K7ES	11	2	2	15.2	15.2	10.334	0	6.2506	1475700000	295150000	4	+	+	+	+	+		1.61956	0.0481053	1.64417		23.4586	19.0884	19.8087	23.0889	19.5213	23.4188	23.7445	23.5424	22.7589	22.9802		23.4586	NaN	NaN	23.0889	NaN	23.4188	23.7445	23.5424	22.7589	22.9802		0.704166
423	O75635-2;O75635;C9JA68;A0A1B0GX82;C9JM00	O75635-2;O75635;C9JA68;A0A1B0GX82;C9JM00	Serpin B7	SERPINB7	sp|O75635-2|SPB7_HUMAN Isoform 2 of Serpin B7 OS=Homo sapiens OX=9606 GN=SERPINB7;sp|O75635|SPB7_HUMAN Serpin B7 OS=Homo sapiens OX=9606 GN=SERPINB7 PE=1 SV=1;tr|C9JA68|C9JA68_HUMAN Serpin B7 (Fragment) OS=Homo sapiens OX=9606 GN=SERPINB7 PE=1 SV=8;tr|A0A1	5	4	4	14.9	14.9	41.174	0	5.8856	21204000	921920	3	+	+	+	+			1.17555	0.139613	0.999581		18.9892	21.3562	19.8033	20.4294	21.5651	21.8515	21.7921	22.8574	21.5184	19.469		NaN	21.3562	NaN	NaN	21.5651	21.8515	21.7921	22.8574	21.5184	NaN		-1.6029
154	C9JIZ6;P07602;P07602-2;P07602-3;A0A0J9YXB8;Q5BJH1	C9JIZ6;P07602;P07602-2;P07602-3	Prosaposin;Saposin-A;Saposin-B-Val;Saposin-B;Saposin-C;Saposin-D	PSAP	tr|C9JIZ6|C9JIZ6_HUMAN Prosaposin OS=Homo sapiens OX=9606 GN=PSAP PE=1 SV=2;sp|P07602|SAP_HUMAN Prosaposin OS=Homo sapiens OX=9606 GN=PSAP PE=1 SV=2;sp|P07602-2|SAP_HUMAN Isoform Sap-mu-6 of Prosaposin OS=Homo sapiens OX=9606 GN=PSAP;sp|P07602-3|SAP_HUMAN	6	9	9	19	19	58.44	0	15.533	435820000	14059000	3	+	+	+	+	+		4.35633	0.0056	1.04704		22.3168	22.6131	23.5547	22.9653	22.4643	24.2451	23.7812	23.8592	23.1348	24.1293		22.3168	22.6131	23.5547	22.9653	22.4643	24.2451	23.7812	23.8592	23.1348	24.1293		-1.40484
817	Q15828	Q15828	Cystatin-M	CST6	sp|Q15828|CYTM_HUMAN Cystatin-M OS=Homo sapiens OX=9606 GN=CST6 PE=1 SV=1	1	1	1	7.4	7.4	16.511	0	4.703	69206000	9886600	5	+		+	+			1.48217	0.0633333	1.59707		23.6385	22.9649	19.7213	19.2855	19.3229	23.5098	23.4232	23.8701	22.4216	23.0011		23.6385	22.9649	NaN	NaN	NaN	23.5098	23.4232	23.8701	22.4216	23.0011		0.805098
737	P62873;B1AKQ8;F6X3N5;F6UT28;P62873-2;F5H8J8;F5H100;B3KVK2;F5H0S8;E9PCP0;P16520-2;P16520	P62873;B1AKQ8;F6X3N5;F6UT28;P62873-2	Guanine nucleotide-binding protein G(I)/G(S)/G(T) subunit beta-1	GNB1	sp|P62873|GBB1_HUMAN Guanine nucleotide-binding protein G(I)/G(S)/G(T) subunit beta-1 OS=Homo sapiens OX=9606 GN=GNB1 PE=1 SV=3;tr|B1AKQ8|B1AKQ8_HUMAN Guanine nucleotide-binding protein G(I)/G(S)/G(T) subunit beta-1 (Fragment) OS=Homo sapiens OX=9606 GN=GN	12	4	1	17.1	4.1	37.377	0	102.56	186680000	14360000	2	+	+		+		+	2.55381	0.0202105	-1.21118		20.3566	19.458	19.5742	20.0389	20.8018	18.6523	18.0181	19.16	19.5736	19.4319		20.3566	NaN	NaN	20.0389	20.8018	NaN	NaN	NaN	NaN	NaN		1.06201
525	P09601;B1AHA8	P09601;B1AHA8	Heme oxygenase 1	HMOX1	sp|P09601|HMOX1_HUMAN Heme oxygenase 1 OS=Homo sapiens OX=9606 GN=HMOX1 PE=1 SV=1;tr|B1AHA8|B1AHA8_HUMAN Heme oxygenase 1 (Fragment) OS=Homo sapiens OX=9606 GN=HMOX1 PE=1 SV=1	2	2	2	8.3	8.3	32.818	0	9.8144	13353000	953760	2	+	+		+			1.73303	0.0517	1.08889		20.0802	19.3813	19.7533	20.0135	19.1343	20.1017	21.207	20.8433	21.4149	19.0593		NaN	NaN	NaN	NaN	NaN	NaN	21.207	20.8433	21.4149	NaN		-0.0225694
656	P36578;H3BM89;H3BU31;H3BTP7	P36578;H3BM89	60S ribosomal protein L4	RPL4	sp|P36578|RL4_HUMAN 60S ribosomal protein L4 OS=Homo sapiens OX=9606 GN=RPL4 PE=1 SV=5;tr|H3BM89|H3BM89_HUMAN 60S ribosomal protein L4 OS=Homo sapiens OX=9606 GN=RPL4 PE=1 SV=1	4	7	7	19	19	47.697	0	27.839	378050000	23628000	2	+	+		+	+		2.21974	0.0224	1.78339		19.6104	22.613	19.1162	19.7381	18.7247	22.3675	22.3595	22.4205	22.0446	21.7376		NaN	22.613	NaN	NaN	NaN	22.3675	22.3595	22.4205	22.0446	21.7376		-0.932065
682	P50395-2;P50395;Q5SX91;Q5SX87;P31150	P50395-2;P50395	Rab GDP dissociation inhibitor beta	GDI2	sp|P50395-2|GDIB_HUMAN Isoform 2 of Rab GDP dissociation inhibitor beta OS=Homo sapiens OX=9606 GN=GDI2;sp|P50395|GDIB_HUMAN Rab GDP dissociation inhibitor beta OS=Homo sapiens OX=9606 GN=GDI2 PE=1 SV=2	5	3	3	7.8	7.8	45.619	0	9.9033	72723000	2908900	2	+	+		+	+		5.40817	0.00266667	2.12002		19.9115	18.1665	20.1806	19.7651	20.4391	21.622	21.8923	22.0207	21.7059	21.8221		NaN	NaN	NaN	NaN	NaN	21.622	21.8923	22.0207	21.7059	21.8221		-0.662341
447	P02452	P02452	Collagen alpha-1(I) chain	COL1A1	sp|P02452|CO1A1_HUMAN Collagen alpha-1(I) chain OS=Homo sapiens OX=9606 GN=COL1A1 PE=1 SV=5	1	4	4	3.3	3.3	138.94	0	13.903	94854000	1281800	1	+	+		+			1.50819	0.0742727	-1.15404		21.6336	20.7357	20.5921	21.6891	19.4913	21.0028	20.3887	18.7552	19.2067	18.5814		21.6336	20.7357	20.5921	21.6891	NaN	21.0028	NaN	NaN	NaN	NaN		1.25662
714	P61812;P61812-2	P61812;P61812-2	Transforming growth factor beta-2;Latency-associated peptide	TGFB2	sp|P61812|TGFB2_HUMAN Transforming growth factor beta-2 proprotein OS=Homo sapiens OX=9606 GN=TGFB2 PE=1 SV=1;sp|P61812-2|TGFB2_HUMAN Isoform B of Transforming growth factor beta-2 proprotein OS=Homo sapiens OX=9606 GN=TGFB2	2	7	7	15.9	15.9	47.747	0	44.679	1280800000	71154000	1	+	+		+		+	2.83965	0.0145882	-1.13424		20.5993	21.4535	21.5666	21.0037	20.9627	20.6923	19.2212	19.1814	20.7054	19.405		20.5993	21.4535	21.5666	21.0037	20.9627	20.6923	NaN	NaN	NaN	NaN		0.134664
383	M0R3H0;M0R210;P62249;M0QX76;M0R1M5;Q6IPX4	M0R3H0;M0R210;P62249;M0QX76;M0R1M5;Q6IPX4	40S ribosomal protein S16	RPS16	tr|M0R3H0|M0R3H0_HUMAN 40S ribosomal protein S16 OS=Homo sapiens OX=9606 GN=RPS16 PE=1 SV=1;tr|M0R210|M0R210_HUMAN 40S ribosomal protein S16 OS=Homo sapiens OX=9606 GN=RPS16 PE=1 SV=1;sp|P62249|RS16_HUMAN 40S ribosomal protein S16 OS=Homo sapiens OX=9606 G	6	3	3	29	29	11.075	0	13.729	243470000	34782000	1	+	+		+	+		2.26983	0.0243478	1.23451		19.4744	19.8895	20.669	19.4975	19.0115	20.8576	21.7521	19.5742	21.2302	20.616		NaN	NaN	NaN	NaN	NaN	20.8576	21.7521	NaN	21.2302	20.616		-0.876193
733	P62829;J3KTJ3;C9JD32;B9ZVP7;J3KT29	P62829;J3KTJ3;C9JD32;B9ZVP7;J3KT29	60S ribosomal protein L23	RPL23	sp|P62829|RL23_HUMAN 60S ribosomal protein L23 OS=Homo sapiens OX=9606 GN=RPL23 PE=1 SV=1;tr|J3KTJ3|J3KTJ3_HUMAN 60S ribosomal protein L23 OS=Homo sapiens OX=9606 GN=RPL23 PE=1 SV=1;tr|C9JD32|C9JD32_HUMAN 60S ribosomal protein L23 (Fragment) OS=Homo sapien	5	2	2	21.4	21.4	14.865	0.0015576	3.6122	56213000	6245900	1	+	+		+			1.45581	0.0756522	1.24714		19.7137	18.9267	20.3343	19.6779	19.8999	21.7499	18.9837	19.8727	21.8738	20.7786		NaN	NaN	NaN	NaN	NaN	21.7499	NaN	NaN	21.8738	20.7786		-0.458391
735	P62854;Q5JNZ5	P62854;Q5JNZ5	40S ribosomal protein S26;Putative 40S ribosomal protein S26-like 1	RPS26;RPS26P11	sp|P62854|RS26_HUMAN 40S ribosomal protein S26 OS=Homo sapiens OX=9606 GN=RPS26 PE=1 SV=3;sp|Q5JNZ5|RS26L_HUMAN Putative 40S ribosomal protein S26-like 1 OS=Homo sapiens OX=9606 GN=RPS26P11 PE=5 SV=1	2	2	2	20.9	20.9	13.015	0	7.0909	212360000	42472000	1	+	+		+			1.40012	0.07448	1.33792		19.3	19.502	20.5761	18.6432	19.7319	21.4173	21.4358	19.4453	21.6328	18.6912		NaN	NaN	NaN	NaN	NaN	21.4173	21.4358	NaN	21.6328	NaN		-0.646166
314	F8VZY9;P05783;CON__H-INV:HIT000015463	F8VZY9;P05783	Keratin, type I cytoskeletal 18	KRT18	tr|F8VZY9|F8VZY9_HUMAN Keratin, type I cytoskeletal 18 OS=Homo sapiens OX=9606 GN=KRT18 PE=1 SV=1;sp|P05783|K1C18_HUMAN Keratin, type I cytoskeletal 18 OS=Homo sapiens OX=9606 GN=KRT18 PE=1 SV=2	3	10	4	27.4	13.3	43.774	0	40.608	266110000	10644000	1	+	+		+	+		2.23793	0.0229091	1.40842		20.6899	19.8196	19.2094	19.3004	20.3374	21.778	21.7789	19.5287	21.0702	21.2627		NaN	NaN	NaN	NaN	NaN	21.778	21.7789	NaN	NaN	21.2627		0.215484
61	A0A0D9SG88;P08603-2;P08603;Q5TFM2	A0A0D9SG88;P08603-2;P08603;Q5TFM2	Complement factor H	CFH	tr|A0A0D9SG88|A0A0D9SG88_HUMAN Complement factor H OS=Homo sapiens OX=9606 GN=CFH PE=1 SV=1;sp|P08603-2|CFAH_HUMAN Isoform 2 of Complement factor H OS=Homo sapiens OX=9606 GN=CFH;sp|P08603|CFAH_HUMAN Complement factor H OS=Homo sapiens OX=9606 GN=CFH PE=1	4	3	3	7.6	7.6	51.007	0	3.8642	6441700	238580	0	+	+		+			1.19799	0.1232	1.10947		20.5846	19.3797	19.4795	19.1591	19.5078	18.4638	21.5764	21.5959	20.1899	20.4272		NaN	NaN	NaN	NaN	NaN	NaN	21.5764	21.5959	NaN	20.4272		0.53238
325	G3V511;G3V3X5;Q14767	G3V511;G3V3X5;Q14767	Latent-transforming growth factor beta-binding protein 2	LTBP2	tr|G3V511|G3V511_HUMAN Latent-transforming growth factor beta-binding protein 2 OS=Homo sapiens OX=9606 GN=LTBP2 PE=1 SV=1;tr|G3V3X5|G3V3X5_HUMAN Latent-transforming growth factor beta-binding protein 2 OS=Homo sapiens OX=9606 GN=LTBP2 PE=1 SV=1;sp|Q14767|	3	9	9	5.9	5.9	189.24	0	26.44	138160000	2031800	0	+	+		+	+		3.12484	0.00492308	1.77234		18.5814	20.8049	19.9144	19.4311	17.7841	21.7739	21.0632	20.8882	21.8482	21.0555		NaN	20.8049	NaN	NaN	NaN	21.7739	21.0632	20.8882	21.8482	21.0555		-1.27964
276	E9PS78;E9PR54;E9PJ67;E9PCB3;E9PKQ7;E9PNL5;E9PHZ5;E9PLY3;E9PSG5;E9PQM1;P07858	E9PS78;E9PR54;E9PJ67;E9PCB3;E9PKQ7;E9PNL5;E9PHZ5;E9PLY3;E9PSG5;E9PQM1;P07858	Cathepsin B;Cathepsin B light chain;Cathepsin B heavy chain	CTSB	tr|E9PS78|E9PS78_HUMAN Cathepsin B (Fragment) OS=Homo sapiens OX=9606 GN=CTSB PE=1 SV=1;tr|E9PR54|E9PR54_HUMAN Cathepsin B (Fragment) OS=Homo sapiens OX=9606 GN=CTSB PE=1 SV=1;tr|E9PJ67|E9PJ67_HUMAN Cathepsin B (Fragment) OS=Homo sapiens OX=9606 GN=CTSB PE	11	2	2	17.4	17.4	10.703	0.0055402	2.6682	105760000	17626000	0	+	+		+	+		3.10224	0.005	2.13204		20.2229	19.5163	19.9267	20.7916	19.0773	22.557	22.5557	22.1891	22.0793	19.5888		NaN	NaN	NaN	NaN	NaN	22.557	22.5557	22.1891	22.0793	NaN		-0.458086
250	D6RAT0;P61247;D6R9B6;H0Y8L7;D6RB09;E9PFI5;H0Y9Y4;D6RG13;D6RAS7;D6RGE0;D6RED7	D6RAT0;P61247;D6R9B6;H0Y8L7;D6RB09;E9PFI5;H0Y9Y4;D6RG13;D6RAS7	40S ribosomal protein S3a	RPS3A	tr|D6RAT0|D6RAT0_HUMAN 40S ribosomal protein S3a OS=Homo sapiens OX=9606 GN=RPS3A PE=1 SV=1;sp|P61247|RS3A_HUMAN 40S ribosomal protein S3a OS=Homo sapiens OX=9606 GN=RPS3A PE=1 SV=2;tr|D6R9B6|D6R9B6_HUMAN 40S ribosomal protein S3a OS=Homo sapiens OX=9606 G	11	5	5	20.3	20.3	25.887	0	9.9561	602290000	40152000	0	+	+		+	+		3.21193	0.00545454	2.13261		19.4334	20.2511	19.2838	18.565	18.7622	22.0778	19.9986	20.9081	22.2144	20.8212		NaN	NaN	NaN	NaN	NaN	22.0778	NaN	NaN	22.2144	20.8212		-0.625149
739	P62906	P62906	60S ribosomal protein L10a	RPL10A	sp|P62906|RL10A_HUMAN 60S ribosomal protein L10a OS=Homo sapiens OX=9606 GN=RPL10A PE=1 SV=2	1	3	3	15.7	15.7	24.831	0	4.6639	165460000	16546000	0	+	+		+	+		4.64153	0.002	2.5516		19.8962	19.3211	20.2258	19.2469	19.9682	22.8036	22.7024	20.7267	22.6145	22.5689		NaN	NaN	NaN	NaN	NaN	22.8036	22.7024	20.7267	22.6145	22.5689		-0.744179
118	A8MUD9;P18124	A8MUD9;P18124	60S ribosomal protein L7	RPL7	tr|A8MUD9|A8MUD9_HUMAN 60S ribosomal protein L7 OS=Homo sapiens OX=9606 GN=RPL7 PE=1 SV=1;sp|P18124|RL7_HUMAN 60S ribosomal protein L7 OS=Homo sapiens OX=9606 GN=RPL7 PE=1 SV=1	2	1	1	5.3	5.3	24.433	0	24.83	93625000	9362500	1	+			+	+		1.86288	0.0362581	1.43358		19.4706	18.3525	19.833	19.5079	19.8904	20.4705	19.5517	21.8733	19.8155	21.1635		NaN	NaN	NaN	NaN	NaN	NaN	NaN	21.8733	NaN	21.1635		-0.534419
489	R4GN98;P06703	R4GN98;P06703	Protein S100;Protein S100-A6	S100A6	tr|R4GN98|R4GN98_HUMAN Protein S100 (Fragment) OS=Homo sapiens OX=9606 GN=S100A6 PE=1 SV=1;sp|P06703|S10A6_HUMAN Protein S100-A6 OS=Homo sapiens OX=9606 GN=S100A6 PE=1 SV=1	2	1	1	9.4	9.4	9.681	0.0053836	2.4685	558890000	111780000	1	+			+	+		1.92064	0.0243077	2.29029		22.3227	19.7879	19.5931	17.759	18.6123	19.5406	23.4432	22.3977	22.8683	22.1251		22.3227	NaN	NaN	NaN	NaN	NaN	23.4432	22.3977	22.8683	22.1251		0.739138
582	P15924;P15924-3;P15924-2	P15924;P15924-3;P15924-2	Desmoplakin	DSP	sp|P15924|DESP_HUMAN Desmoplakin OS=Homo sapiens OX=9606 GN=DSP PE=1 SV=3;sp|P15924-3|DESP_HUMAN Isoform DSPIa of Desmoplakin OS=Homo sapiens OX=9606 GN=DSP;sp|P15924-2|DESP_HUMAN Isoform DPII of Desmoplakin OS=Homo sapiens OX=9606 GN=DSP	3	113	113	41.4	41.4	331.77	0	323.31	32022000000	196450000	611	+	+	+				0.706806	0.48397	-0.210793		29.9269	29.9258	29.9208	30.0601	30.5561	29.6768	29.5987	29.833	29.5749	30.6523		29.9269	29.9258	29.9208	30.0601	30.5561	29.6768	29.5987	29.833	29.5749	30.6523		-0.123823
579	P14923;C9JK18;C9JKY1;C9J826;C9JTX4;C9JPI2;K7ERP3;A0A2R8Y6G0	P14923	Junction plakoglobin	JUP	sp|P14923|PLAK_HUMAN Junction plakoglobin OS=Homo sapiens OX=9606 GN=JUP PE=1 SV=3	8	30	28	51.1	48.1	81.744	0	323.31	13061000000	283930000	188	+	+	+				0.296122	0.718022	-0.115839		28.4672	27.988	28.4093	28.6799	29.2925	28.2498	28.2473	28.2376	28.5618	28.9611		28.4672	27.988	28.4093	28.6799	29.2925	28.2498	28.2473	28.2376	28.5618	28.9611		-0.109487
764	Q02413;Q02413-2	Q02413	Desmoglein-1	DSG1	sp|Q02413|DSG1_HUMAN Desmoglein-1 OS=Homo sapiens OX=9606 GN=DSG1 PE=1 SV=2	2	23	23	28.6	28.6	113.75	0	250.14	7352400000	179330000	174	+	+	+				1.45788	0.255429	0.304197		27.984	27.9086	27.7406	27.857	27.6237	27.9919	27.7547	28.1345	27.9096	28.8441		27.984	27.9086	27.7406	27.857	27.6237	27.9919	27.7547	28.1345	27.9096	28.8441		0.0270412
745	P63261;I3L3I0;I3L1U9;K7EM38;I3L3R2;J3KT65;I3L4N8	P63261;I3L3I0;I3L1U9;K7EM38;I3L3R2;J3KT65;I3L4N8	Actin, cytoplasmic 2;Actin, cytoplasmic 2, N-terminally processed	ACTG1	sp|P63261|ACTG_HUMAN Actin, cytoplasmic 2 OS=Homo sapiens OX=9606 GN=ACTG1 PE=1 SV=1;tr|I3L3I0|I3L3I0_HUMAN Actin, cytoplasmic 2 (Fragment) OS=Homo sapiens OX=9606 GN=ACTG1 PE=1 SV=1;tr|I3L1U9|I3L1U9_HUMAN Actin, cytoplasmic 2 (Fragment) OS=Homo sapiens OX	7	15	1	46.7	4.5	41.792	0	323.31	8270500000	413520000	147	+	+	+				1.69706	0.23008	0.303909		27.0654	27.209	26.8764	27.1762	26.7437	27.5718	27.3359	27.092	27.7214	26.869		27.0654	27.209	26.8764	27.1762	26.7437	27.5718	27.3359	27.092	27.7214	26.869		-0.323918
917	Q9NZT1	Q9NZT1	Calmodulin-like protein 5	CALML5	sp|Q9NZT1|CALL5_HUMAN Calmodulin-like protein 5 OS=Homo sapiens OX=9606 GN=CALML5 PE=1 SV=2	1	9	9	73.3	73.3	15.892	0	323.31	21105000000	2345000000	110	+	+	+				0.255057	0.747723	0.097398		29.9354	29.9432	30.1461	30.4125	29.6837	29.6975	30.5482	30.227	29.5626	30.5726		29.9354	29.9432	30.1461	30.4125	29.6837	29.6975	30.5482	30.227	29.5626	30.5726		-0.375262
759	Q01469;I6L8B7	Q01469;I6L8B7	Fatty acid-binding protein, epidermal	FABP5	sp|Q01469|FABP5_HUMAN Fatty acid-binding protein 5 OS=Homo sapiens OX=9606 GN=FABP5 PE=1 SV=3;tr|I6L8B7|I6L8B7_HUMAN Fatty acid-binding protein 5 OS=Homo sapiens OX=9606 GN=FABP5 PE=1 SV=1	2	9	9	53.3	53.3	15.164	0	139.73	7168400000	896050000	103	+	+	+				0.145838	0.849132	-0.0522568		27.6674	27.6922	28.1671	28.0531	27.2785	27.9314	28.1521	27.3761	27.5617	27.5757		27.6674	27.6922	28.1671	28.0531	27.2785	27.9314	28.1521	27.3761	27.5617	27.5757		-0.247221
781	Q08554-2;Q08554	Q08554-2;Q08554	Desmocollin-1	DSC1	sp|Q08554-2|DSC1_HUMAN Isoform 1B of Desmocollin-1 OS=Homo sapiens OX=9606 GN=DSC1;sp|Q08554|DSC1_HUMAN Desmocollin-1 OS=Homo sapiens OX=9606 GN=DSC1 PE=1 SV=2	2	17	16	26.2	25.4	93.834	0	323.31	3524800000	78330000	92	+	+	+				0.786786	0.492029	0.180186		27.2579	26.8841	27.2198	27.7502	26.9079	27.4347	27.0701	27.4281	27.3029	27.6853		27.2579	26.8841	27.2198	27.7502	26.9079	27.4347	27.0701	27.4281	27.3029	27.6853		-0.123486
792	Q13835-2;Q13835	Q13835-2;Q13835	Plakophilin-1	PKP1	sp|Q13835-2|PKP1_HUMAN Isoform 1 of Plakophilin-1 OS=Homo sapiens OX=9606 GN=PKP1;sp|Q13835|PKP1_HUMAN Plakophilin-1 OS=Homo sapiens OX=9606 GN=PKP1 PE=1 SV=2	2	26	26	43.7	43.7	80.496	0	302.65	2649700000	58882000	84	+	+	+				0.212954	0.783443	0.0826004		25.7291	25.3819	25.6209	25.5119	25.4239	25.3685	25.6348	25.1157	25.4832	26.4786		25.7291	25.3819	25.6209	25.5119	25.4239	25.3685	25.6348	25.1157	25.4832	26.4786		0.427467
777	Q08188;A0A494C0J7	Q08188;A0A494C0J7	Protein-glutamine gamma-glutamyltransferase E;Protein-glutamine gamma-glutamyltransferase E 50 kDa catalytic chain;Protein-glutamine gamma-glutamyltransferase E 27 kDa non-catalytic chain	TGM3	sp|Q08188|TGM3_HUMAN Protein-glutamine gamma-glutamyltransferase E OS=Homo sapiens OX=9606 GN=TGM3 PE=1 SV=4;tr|A0A494C0J7|A0A494C0J7_HUMAN TGc domain-containing protein OS=Homo sapiens OX=9606 PE=4 SV=1	2	16	16	28.3	28.3	76.631	0	169.97	1785600000	44641000	73	+	+	+				0.565078	0.563285	0.170607		26.3254	26.1268	26.2766	25.8769	25.1468	26.1399	26.0612	25.9797	26.0526	26.3722		26.3254	26.1268	26.2766	25.8769	25.1468	26.1399	26.0612	25.9797	26.0526	26.3722		0.830682
490	P06733;A0A2R8Y6G6;P06733-2;K7EM90;A0A2R8Y879;A0A2R8YEM5;A0A2R8Y6I8;K7ERS8;P13929-3;P13929-2;P13929;A0A2R8Y798;A0A2R8YEG5;E5RI09;E5RG95;K7EPM1;K7EKN2;E5RGZ4	P06733;A0A2R8Y6G6;P06733-2	Alpha-enolase	ENO1	sp|P06733|ENOA_HUMAN Alpha-enolase OS=Homo sapiens OX=9606 GN=ENO1 PE=1 SV=2;tr|A0A2R8Y6G6|A0A2R8Y6G6_HUMAN Alpha-enolase OS=Homo sapiens OX=9606 GN=ENO1 PE=1 SV=1;sp|P06733-2|ENOA_HUMAN Isoform MBP-1 of Alpha-enolase OS=Homo sapiens OX=9606 GN=ENO1	18	17	14	50	37.3	47.168	0	323.31	7225100000	328410000	65	+	+	+				0.837352	0.507546	0.157401		25.7297	25.6922	25.6237	25.6364	25.3365	25.7956	25.6343	25.3338	26.179	25.8628		25.7297	25.6922	25.6237	25.6364	25.3365	25.7956	25.6343	25.3338	26.179	25.8628		0.19247
443	P01040;C9J0E4	P01040;C9J0E4	Cystatin-A;Cystatin-A, N-terminally processed	CSTA	sp|P01040|CYTA_HUMAN Cystatin-A OS=Homo sapiens OX=9606 GN=CSTA PE=1 SV=1;tr|C9J0E4|C9J0E4_HUMAN Cystatin-A OS=Homo sapiens OX=9606 GN=CSTA PE=1 SV=1	2	8	8	77.6	77.6	11.006	0	146.19	8575800000	1225100000	63	+	+	+				0.306537	0.716681	-0.10699		28.6881	29.0317	29.3206	28.8511	28.4551	28.9708	29.1621	28.9066	28.1481	28.624		28.6881	29.0317	29.3206	28.8511	28.4551	28.9708	29.1621	28.9066	28.1481	28.624		-0.36799
454	P02751-17;P02751-3;P02751;P02751-6;P02751-5;P02751-7;P02751-15;P02751-10;P02751-9;P02751-14;P02751-8;P02751-13;P02751-11;P02751-4;P02751-12;H0Y7Z1;P02751-16;P02751-2;H0Y4K8	P02751-17;P02751-3;P02751;P02751-6;P02751-5;P02751-7;P02751-15;P02751-10;P02751-9;P02751-14;P02751-8;P02751-13;P02751-11;P02751-4;P02751-12	Fibronectin;Anastellin;Ugl-Y1;Ugl-Y2;Ugl-Y3	FN1	sp|P02751-17|FINC_HUMAN Isoform 17 of Fibronectin OS=Homo sapiens OX=9606 GN=FN1;sp|P02751-3|FINC_HUMAN Isoform 3 of Fibronectin OS=Homo sapiens OX=9606 GN=FN1;sp|P02751|FINC_HUMAN Fibronectin OS=Homo sapiens OX=9606 GN=FN1 PE=1 SV=4;sp|P02751-6|FINC_HUMAN	19	57	57	31.7	31.7	256.5	0	323.31	39571000000	399710000	63	+	+	+				0.692325	0.304866	1.03764		24.6724	24.2213	22.7805	24.7136	25.3323	27.7165	24.435	23.124	28.2929	23.3399		24.6724	24.2213	22.7805	24.7136	25.3323	27.7165	24.435	23.124	28.2929	23.3399		-0.103519
562	P12273	P12273	Prolactin-inducible protein	PIP	sp|P12273|PIP_HUMAN Prolactin-inducible protein OS=Homo sapiens OX=9606 GN=PIP PE=1 SV=1	1	6	6	55.5	55.5	16.572	0	144.84	6302200000	700240000	62	+	+	+				0.0598487	0.921032	0.0304283		28.5759	27.8692	28.5116	28.467	28.0477	28.7492	28.9396	28.1379	28.2045	27.5922		28.5759	27.8692	28.5116	28.467	28.0477	28.7492	28.9396	28.1379	28.2045	27.5922		0.643121
466	P04406;P04406-2;E7EUT5;O14556	P04406;P04406-2;E7EUT5	Glyceraldehyde-3-phosphate dehydrogenase	GAPDH	sp|P04406|G3P_HUMAN Glyceraldehyde-3-phosphate dehydrogenase OS=Homo sapiens OX=9606 GN=GAPDH PE=1 SV=3;sp|P04406-2|G3P_HUMAN Isoform 2 of Glyceraldehyde-3-phosphate dehydrogenase OS=Homo sapiens OX=9606 GN=GAPDH;tr|E7EUT5|E7EUT5_HUMAN Glyceraldehyde-3-pho	4	14	14	48.7	48.7	36.053	0	323.31	15803000000	929560000	61	+	+	+				1.51253	0.298707	0.234231		27.3573	27.2952	27.3247	27.411	27.4255	27.4951	27.1179	28.0172	27.7386	27.616		27.3573	27.2952	27.3247	27.411	27.4255	27.4951	27.1179	28.0172	27.7386	27.616		-0.480038
498	P07355;P07355-2;H0YN42;H0YMD0;H0YMU9;A6NMY6;H0YKS4;H0YM50;H0YMM1;H0YNP5;H0YN28;H0YL33;H0YKZ7;H0YLV6;H0YMT9;H0YKX9;H0YNA0;H0YKL9;H0YMW4;H0YN52;H0YKV8;H0YMD9;H0YNB8;H0YKN4;H0YLE2	P07355;P07355-2;H0YN42;H0YMD0;H0YMU9;A6NMY6;H0YKS4;H0YM50	Annexin A2;Annexin;Putative annexin A2-like protein	ANXA2;ANXA2P2	sp|P07355|ANXA2_HUMAN Annexin A2 OS=Homo sapiens OX=9606 GN=ANXA2 PE=1 SV=2;sp|P07355-2|ANXA2_HUMAN Isoform 2 of Annexin A2 OS=Homo sapiens OX=9606 GN=ANXA2;tr|H0YN42|H0YN42_HUMAN Annexin (Fragment) OS=Homo sapiens OX=9606 GN=ANXA2 PE=1 SV=1;tr|H0YMD0|H0YM	25	19	19	54.9	54.9	38.604	0	323.31	5101800000	221820000	60	+	+	+				0.97053	0.461301	0.186751		27.2941	26.4511	26.8939	27.2743	26.9388	27.2728	27.1229	27.1599	27.2789	26.9515		27.2941	26.4511	26.8939	27.2743	26.9388	27.2728	27.1229	27.1599	27.2789	26.9515		0.868808
474	P05089;P05089-2;P05089-3	P05089;P05089-2;P05089-3	Arginase-1	ARG1	sp|P05089|ARGI1_HUMAN Arginase-1 OS=Homo sapiens OX=9606 GN=ARG1 PE=1 SV=2;sp|P05089-2|ARGI1_HUMAN Isoform 2 of Arginase-1 OS=Homo sapiens OX=9606 GN=ARG1;sp|P05089-3|ARGI1_HUMAN Isoform 3 of Arginase-1 OS=Homo sapiens OX=9606 GN=ARG1	3	12	12	41.6	41.6	34.735	0	155.01	1742300000	102490000	58	+	+	+				0.477797	0.616916	-0.135279		26.4221	26.4563	26.1002	26.4285	25.8261	25.6211	25.969	26.2549	26.1064	26.6054		26.4221	26.4563	26.1002	26.4285	25.8261	25.6211	25.969	26.2549	26.1064	26.6054		0.778648
642	P31944	P31944	Caspase-14;Caspase-14 subunit p17, mature form;Caspase-14 subunit p10, mature form;Caspase-14 subunit p20, intermediate form;Caspase-14 subunit p8, intermediate form	CASP14	sp|P31944|CASPE_HUMAN Caspase-14 OS=Homo sapiens OX=9606 GN=CASP14 PE=1 SV=2	1	10	10	41.7	41.7	27.679	0	240.31	3517100000	234470000	56	+	+	+				0.174207	0.819492	0.0749222		27.4241	27.458	27.5471	27.4626	26.6055	27.877	27.2896	27.7605	26.9802	26.9648		27.4241	27.458	27.5471	27.4626	26.6055	27.877	27.2896	27.7605	26.9802	26.9648		0.224618
644	P31947;P31947-2	P31947;P31947-2	14-3-3 protein sigma	SFN	sp|P31947|1433S_HUMAN 14-3-3 protein sigma OS=Homo sapiens OX=9606 GN=SFN PE=1 SV=1;sp|P31947-2|1433S_HUMAN Isoform 2 of 14-3-3 protein sigma OS=Homo sapiens OX=9606 GN=SFN	2	13	10	59.7	49.6	27.774	0	45.735	5051100000	315690000	52	+	+	+				0.150121	0.845453	-0.061676		22.7216	23.1375	22.2107	22.9245	22.3873	22.8521	22.7248	22.35	23.0534	22.0929		22.7216	23.1375	22.2107	22.9245	22.3873	22.8521	22.7248	22.35	23.0534	22.0929		0.209375
557	P11142;E9PKE3;E9PNE6;P11142-2;A8K7Q2;E9PN89;E9PLF4;E9PQQ4;E9PQK7;E9PK54;E9PS65;E9PI65;E9PPY6;E9PM13;E9PN25	P11142;E9PKE3;E9PNE6;P11142-2;A8K7Q2	Heat shock cognate 71 kDa protein	HSPA8	sp|P11142|HSP7C_HUMAN Heat shock cognate 71 kDa protein OS=Homo sapiens OX=9606 GN=HSPA8 PE=1 SV=1;tr|E9PKE3|E9PKE3_HUMAN Heat shock cognate 71 kDa protein OS=Homo sapiens OX=9606 GN=HSPA8 PE=1 SV=1;tr|E9PNE6|E9PNE6_HUMAN Heat shock cognate 71 kDa protein	15	19	12	37.8	27.1	70.897	0	161.27	3216800000	97479000	51	+	+	+				0.496218	0.567922	-0.188971		24.957	24.7169	24.29	24.8579	24.5128	24.8211	24.5384	23.804	25.1738	24.0524		24.957	24.7169	24.29	24.8579	24.5128	24.8211	24.5384	23.804	25.1738	24.0524		0.906568
605	P22735;P22735-2;H0YN27;H0YMQ8;H0YLT9	P22735	Protein-glutamine gamma-glutamyltransferase K	TGM1	sp|P22735|TGM1_HUMAN Protein-glutamine gamma-glutamyltransferase K OS=Homo sapiens OX=9606 GN=TGM1 PE=1 SV=4	5	8	8	13.5	13.5	89.786	0	85.872	668240000	14218000	45	+	+	+				0.715524	0.45712	0.255993		25.22	24.702	24.4083	24.5551	24.2758	24.7264	24.2681	25.475	24.5978	25.374		25.22	24.702	24.4083	24.5551	24.2758	24.7264	24.2681	25.475	24.5978	25.374		1.03595
519	P08670;B0YJC4;B0YJC5;A0A1B0GTT5;H7C5W5;P41219;P17661;P41219-2;A0A1B0GVG8;F8W835;E7EMV2;E7ESP9;Q16352;P07197-2;P07197	P08670;B0YJC4;B0YJC5	Vimentin	VIM	sp|P08670|VIME_HUMAN Vimentin OS=Homo sapiens OX=9606 GN=VIM PE=1 SV=4;tr|B0YJC4|B0YJC4_HUMAN Vimentin OS=Homo sapiens OX=9606 GN=VIM PE=1 SV=1;tr|B0YJC5|B0YJC5_HUMAN Vimentin OS=Homo sapiens OX=9606 GN=VIM PE=1 SV=1	15	24	21	54.7	49.6	53.651	0	263.69	6465300000	190150000	45	+	+	+				1.33299	0.189634	0.47588		24.95	26.3683	25.9004	25.893	24.8307	26.0874	26.178	25.8175	26.5484	25.6904		24.95	26.3683	25.9004	25.893	24.8307	26.0874	26.178	25.8175	26.5484	25.6904		-1.57277
551	P10599-2;P10599	P10599-2;P10599	Thioredoxin	TXN	sp|P10599-2|THIO_HUMAN Isoform 2 of Thioredoxin OS=Homo sapiens OX=9606 GN=TXN;sp|P10599|THIO_HUMAN Thioredoxin OS=Homo sapiens OX=9606 GN=TXN PE=1 SV=3	2	6	6	67.1	67.1	9.4519	0	62.291	5042800000	840470000	44	+	+	+				0.019495	0.983204	-0.00965805		27.3265	27.6286	28.0645	27.3399	27.2584	27.9196	27.352	27.8989	26.7728	27.6263		27.3265	27.6286	28.0645	27.3399	27.2584	27.9196	27.352	27.8989	26.7728	27.6263		-0.496718
675	P47929	P47929	Galectin-7	LGALS7	sp|P47929|LEG7_HUMAN Galectin-7 OS=Homo sapiens OX=9606 GN=LGALS7 PE=1 SV=2	1	6	6	47.8	47.8	15.075	0	57.035	1858000000	185800000	42	+	+	+				1.17741	0.2648	-0.376185		24.3929	24.6474	24.5009	25.3002	24.2871	24.7352	24.5995	23.9102	23.5366	24.4662		24.3929	24.6474	24.5009	25.3002	24.2871	24.7352	24.5995	23.9102	23.5366	24.4662		-0.0943538
886	Q96P63;Q96P63-2	Q96P63;Q96P63-2	Serpin B12	SERPINB12	sp|Q96P63|SPB12_HUMAN Serpin B12 OS=Homo sapiens OX=9606 GN=SERPINB12 PE=1 SV=1;sp|Q96P63-2|SPB12_HUMAN Isoform 2 of Serpin B12 OS=Homo sapiens OX=9606 GN=SERPINB12	2	7	7	21	21	46.276	0	69.59	1666900000	83343000	41	+	+	+				0.111646	0.895775	-0.0289879		26.2487	26.3942	26.1268	26.3617	26.1956	26.2081	25.7983	26.5663	26.1033	26.5061		26.2487	26.3942	26.1268	26.3617	26.1956	26.2081	25.7983	26.5663	26.1033	26.5061		-0.00975863
815	Q15582;H0Y8L3;H0Y9D7;S4R3C6;H0YAB8;D6RBX4;H0YAH8;H0Y8M8	Q15582;H0Y8L3	Transforming growth factor-beta-induced protein ig-h3	TGFBI	sp|Q15582|BGH3_HUMAN Transforming growth factor-beta-induced protein ig-h3 OS=Homo sapiens OX=9606 GN=TGFBI PE=1 SV=1;tr|H0Y8L3|H0Y8L3_HUMAN Transforming growth factor-beta-induced protein ig-h3 (Fragment) OS=Homo sapiens OX=9606 GN=TGFBI PE=1 SV=1	8	17	17	33.8	33.8	74.68	0	275.86	7208200000	232520000	41	+	+	+				1.10008	0.284511	0.348051		25.6646	26.163	26.4563	25.93	25.5461	26.6458	26.2992	25.9006	26.9395	25.715		25.6646	26.163	26.4563	25.93	25.5461	26.6458	26.2992	25.9006	26.9395	25.715		-1.00957
266	E7EQB2;E7ER44;P02788;P02788-2;C9JCF5	E7EQB2;E7ER44;P02788;P02788-2	Lactotransferrin;Lactoferricin-H;Kaliocin-1;Lactoferroxin-A;Lactoferroxin-B;Lactoferroxin-C	LTF	tr|E7EQB2|E7EQB2_HUMAN Lactotransferrin (Fragment) OS=Homo sapiens OX=9606 GN=LTF PE=1 SV=1;tr|E7ER44|E7ER44_HUMAN Lactotransferrin OS=Homo sapiens OX=9606 GN=LTF PE=1 SV=1;sp|P02788|TRFL_HUMAN Lactotransferrin OS=Homo sapiens OX=9606 GN=LTF PE=1 SV=6;sp|P	5	16	15	30.9	29.2	76.625	0	44.19	383090000	8150900	39	+	+	+				1.12225	0.266115	0.393611		24.3643	24.2145	24.6367	23.9114	23.7507	25.1769	24.7324	23.5747	24.5239	24.8376		24.3643	24.2145	24.6367	23.9114	23.7507	25.1769	24.7324	23.5747	24.5239	24.8376		-0.0157597
653	P35579;P35579-2;P35749-4;P35749-3;P35749;P35749-2;Q5BKV1;P35580;P35580-5;P35580-2;P35580-3;P35580-4;B1AH99;A0A494C024;A0A2R8Y4C3;A0A0C4DFM8;A1L2Z2;REV__S4R3H4;REV__E7EQT4;REV__Q9UKV3-5;REV__Q9UKV3	P35579;P35579-2	Myosin-9	MYH9	sp|P35579|MYH9_HUMAN Myosin-9 OS=Homo sapiens OX=9606 GN=MYH9 PE=1 SV=4;sp|P35579-2|MYH9_HUMAN Isoform 2 of Myosin-9 OS=Homo sapiens OX=9606 GN=MYH9	21	37	35	25.4	24.1	226.53	0	323.31	3281800000	31556000	38	+	+	+				0.197901	0.716852	0.311013		23.7633	23.0848	23.607	18.5212	22.8433	23.394	20.5278	23.1741	23.3006	23.826		23.7633	23.0848	23.607	NaN	22.8433	23.394	NaN	23.1741	23.3006	23.826		0.67492
741	P62937;F8WE65;C9J5S7;P62937-2;P0DN26;A0A0H2UH34;A0A0B4J2A2;A0A075B767;A0A075B759;Q9Y536;F5H284;E5RIZ5;P0DN37	P62937;F8WE65;C9J5S7;P62937-2	Peptidyl-prolyl cis-trans isomerase A;Peptidyl-prolyl cis-trans isomerase A, N-terminally processed;Peptidyl-prolyl cis-trans isomerase	PPIA	sp|P62937|PPIA_HUMAN Peptidyl-prolyl cis-trans isomerase A OS=Homo sapiens OX=9606 GN=PPIA PE=1 SV=2;tr|F8WE65|F8WE65_HUMAN Peptidyl-prolyl cis-trans isomerase OS=Homo sapiens OX=9606 GN=PPIA PE=1 SV=1;tr|C9J5S7|C9J5S7_HUMAN Peptidyl-prolyl cis-trans isome	13	7	7	47.3	47.3	18.012	0	41.991	1113300000	111330000	35	+	+	+				0.418238	0.571608	-0.256783		23.2544	23.7597	23.095	23.6108	23.1142	23.2963	23.9344	21.6775	23.8063	22.8356		23.2544	23.7597	23.095	23.6108	23.1142	23.2963	23.9344	21.6775	23.8063	22.8356		0.0243781
835	Q5T749	Q5T749	Keratinocyte proline-rich protein	KPRP	sp|Q5T749|KPRP_HUMAN Keratinocyte proline-rich protein OS=Homo sapiens OX=9606 GN=KPRP PE=1 SV=1	1	8	8	13.6	13.6	64.135	0	39.075	954040000	38162000	35	+	+	+				0.378304	0.647692	-0.149666		25.9653	25.9754	25.9556	25.6395	25.8676	25.3613	25.2445	26.668	25.4305	25.9508		25.9653	25.9754	25.9556	25.6395	25.8676	25.3613	25.2445	26.668	25.4305	25.9508		0.387189
713	P61626;F8VV32;A0A0B4J259	P61626;F8VV32;A0A0B4J259	Lysozyme C;Lysozyme	LYZ	sp|P61626|LYSC_HUMAN Lysozyme C OS=Homo sapiens OX=9606 GN=LYZ PE=1 SV=1;tr|F8VV32|F8VV32_HUMAN Lysozyme OS=Homo sapiens OX=9606 GN=LYZ PE=1 SV=1;tr|A0A0B4J259|A0A0B4J259_HUMAN Lysozyme OS=Homo sapiens OX=9606 GN=LYZ PE=1 SV=1	3	7	7	55.4	55.4	16.537	0	44.35	1335800000	148430000	34	+	+	+				0.0190295	0.977883	0.00760689		25.5622	25.3679	25.7093	25.6678	25.2516	25.606	25.9613	25.0866	25.876	25.0669		25.5622	25.3679	25.7093	25.6678	25.2516	25.606	25.9613	25.0866	25.876	25.0669		0.149459
793	Q13885;Q9BVA1;K7ES63	Q13885;Q9BVA1	Tubulin beta-2A chain;Tubulin beta-2B chain	TUBB2A;TUBB2B	sp|Q13885|TBB2A_HUMAN Tubulin beta-2A chain OS=Homo sapiens OX=9606 GN=TUBB2A PE=1 SV=1;sp|Q9BVA1|TBB2B_HUMAN Tubulin beta-2B chain OS=Homo sapiens OX=9606 GN=TUBB2B PE=1 SV=1	3	13	3	34.6	8.1	49.906	0	174.6	933540000	46677000	34	+	+	+				0.567634	0.423228	0.644239		21.8436	22.0026	19.9617	21.7778	21.4038	23.0844	22.0649	18.4272	23.5715	21.9734		21.8436	22.0026	NaN	21.7778	21.4038	23.0844	22.0649	NaN	23.5715	21.9734		0.158043
612	P25311;C9JEV0	P25311;C9JEV0	Zinc-alpha-2-glycoprotein	AZGP1	sp|P25311|ZA2G_HUMAN Zinc-alpha-2-glycoprotein OS=Homo sapiens OX=9606 GN=AZGP1 PE=1 SV=2;tr|C9JEV0|C9JEV0_HUMAN Zinc-alpha-2-glycoprotein OS=Homo sapiens OX=9606 GN=AZGP1 PE=1 SV=1	2	7	7	25.8	25.8	34.258	0	84.624	1599300000	88851000	33	+	+	+				0.957739	0.438305	0.208945		26.3019	25.9593	26.0856	26.4316	25.7077	26.2169	26.3236	26.7605	26.3193	25.9105		26.3019	25.9593	26.0856	26.4316	25.7077	26.2169	26.3236	26.7605	26.3193	25.9105		0.334894
328	Q2L6G8;G8JLG2;Q15517	Q2L6G8;G8JLG2;Q15517	Corneodesmosin	CDSN	tr|Q2L6G8|Q2L6G8_HUMAN CDSN OS=Homo sapiens OX=9606 GN=CDSN PE=1 SV=1;tr|G8JLG2|G8JLG2_HUMAN CDSN OS=Homo sapiens OX=9606 GN=CDSN PE=1 SV=1;sp|Q15517|CDSN_HUMAN Corneodesmosin OS=Homo sapiens OX=9606 GN=CDSN PE=1 SV=3	3	7	7	17.4	17.4	51.539	0	22.648	2637300000	175820000	33	+	+	+				0.705457	0.432904	0.325702		26.6944	26.6787	27.2728	27.0308	26.4338	27.2382	26.6724	26.7487	26.6668	28.413		26.6944	26.6787	27.2728	27.0308	26.4338	27.2382	26.6724	26.7487	26.6668	28.413		-0.509582
86	A0A286YEY1;P01876;A0A0G2JMB2;A0A286YEY5;P01877	A0A286YEY1;P01876;A0A0G2JMB2	Ig alpha-1 chain C region	IGHA1	tr|A0A286YEY1|A0A286YEY1_HUMAN Immunoglobulin heavy constant alpha 1 (Fragment) OS=Homo sapiens OX=9606 GN=IGHA1 PE=1 SV=1;sp|P01876|IGHA1_HUMAN Immunoglobulin heavy constant alpha 1 OS=Homo sapiens OX=9606 GN=IGHA1 PE=1 SV=2;tr|A0A0G2JMB2|A0A0G2JMB2_HUMAN	5	6	6	17.3	17.3	42.848	0	43.683	1184200000	78948000	32	+	+	+				0.310359	0.712715	0.114499		25.9993	25.4133	26.0831	25.2964	25.0552	26.0733	25.9496	25.5214	25.4735	25.4019		25.9993	25.4133	26.0831	25.2964	25.0552	26.0733	25.9496	25.5214	25.4735	25.4019		1.01313
754	P81605;P81605-2	P81605;P81605-2	Dermcidin;Survival-promoting peptide;DCD-1	DCD	sp|P81605|DCD_HUMAN Dermcidin OS=Homo sapiens OX=9606 GN=DCD PE=1 SV=2;sp|P81605-2|DCD_HUMAN Isoform 2 of Dermcidin OS=Homo sapiens OX=9606 GN=DCD	2	3	3	27.3	27.3	11.284	0	30.313	55880000000	11176000000	31	+	+	+				0.301065	0.675298	-0.183498		31.5754	31.5401	32.1823	31.3712	30.7306	32.0653	31.9109	31.4189	30.5563	30.5308		31.5754	31.5401	32.1823	31.3712	30.7306	32.0653	31.9109	31.4189	30.5563	30.5308		0.310023
634	P29508;P29508-2;P48594;H0Y5H9;C9JZ65	P29508;P29508-2;P48594;H0Y5H9	Serpin B3;Serpin B4	SERPINB3;SERPINB4	sp|P29508|SPB3_HUMAN Serpin B3 OS=Homo sapiens OX=9606 GN=SERPINB3 PE=1 SV=2;sp|P29508-2|SPB3_HUMAN Isoform 2 of Serpin B3 OS=Homo sapiens OX=9606 GN=SERPINB3;sp|P48594|SPB4_HUMAN Serpin B4 OS=Homo sapiens OX=9606 GN=SERPINB4 PE=1 SV=2;tr|H0Y5H9|H0Y5H9_HUM	5	6	6	19	19	44.564	0	88.14	510970000	23226000	30	+	+	+				1.28682	0.197808	-0.476737		24.2725	26.0839	24.5457	25.0127	25.0369	24.9457	24.0438	24.6061	24.3734	24.5989		24.2725	26.0839	24.5457	25.0127	25.0369	24.9457	24.0438	24.6061	24.3734	24.5989		-0.841363
475	P05109	P05109	Protein S100-A8;Protein S100-A8, N-terminally processed	S100A8	sp|P05109|S10A8_HUMAN Protein S100-A8 OS=Homo sapiens OX=9606 GN=S100A8 PE=1 SV=1	1	4	4	38.7	38.7	10.834	0	66.768	4122300000	515290000	30	+	+	+				0.488854	0.522959	-0.274124		26.771	26.3088	26.3183	27.1982	26.0403	26.9016	27.0844	26.1214	26.0375	25.1212		26.771	26.3088	26.3183	27.1982	26.0403	26.9016	27.0844	26.1214	26.0375	25.1212		0.612093
47	A0A0A0MSI0;Q06830;A0A0A0MRQ5	A0A0A0MSI0;Q06830	Peroxiredoxin-1	PRDX1	tr|A0A0A0MSI0|A0A0A0MSI0_HUMAN Peroxiredoxin-1 (Fragment) OS=Homo sapiens OX=9606 GN=PRDX1 PE=1 SV=1;sp|Q06830|PRDX1_HUMAN Peroxiredoxin-1 OS=Homo sapiens OX=9606 GN=PRDX1 PE=1 SV=1	3	9	6	52	36.8	18.976	0	41.547	1884500000	144960000	30	+	+	+				0.0121756	0.97885	-0.00458145		26.0209	25.8904	25.8959	26.0202	25.3056	25.8572	25.6816	25.381	25.9458	26.2446		26.0209	25.8904	25.8959	26.0202	25.3056	25.8572	25.6816	25.381	25.9458	26.2446		0.674383
609	P23528;G3V1A4;E9PP50;E9PK25;E9PQB7;E9PLJ3;E9PS23;Q9Y281-3;Q9Y281	P23528;G3V1A4;E9PP50;E9PK25;E9PQB7;E9PLJ3;E9PS23	Cofilin-1	CFL1	sp|P23528|COF1_HUMAN Cofilin-1 OS=Homo sapiens OX=9606 GN=CFL1 PE=1 SV=3;tr|G3V1A4|G3V1A4_HUMAN Cofilin 1 (Non-muscle), isoform CRA_a OS=Homo sapiens OX=9606 GN=CFL1 PE=1 SV=1;tr|E9PP50|E9PP50_HUMAN Cofilin-1 (Fragment) OS=Homo sapiens OX=9606 GN=CFL1 PE=1	9	6	5	43.4	39.2	18.502	0	199.59	839450000	83945000	27	+	+	+				0.0984283	0.880701	-0.0464951		23.6856	24.2282	23.9921	23.5491	23.6301	24.098	24.1884	23.7462	23.9413	22.8789		23.6856	24.2282	23.9921	23.5491	23.6301	24.098	24.1884	23.7462	23.9413	22.8789		-0.270891
571	P13639;K7EJ74;K7EP67;Q15029-2;Q15029-3;Q15029	P13639	Elongation factor 2	EEF2	sp|P13639|EF2_HUMAN Elongation factor 2 OS=Homo sapiens OX=9606 GN=EEF2 PE=1 SV=4	6	23	23	29.4	29.4	95.337	0	86.784	579020000	12867000	27	+	+	+				0.151923	0.781497	0.175312		20.7187	21.3127	20.2484	22.2259	21.9308	21.1801	22.0457	19.53	21.0541	22.5953		20.7187	21.3127	NaN	22.2259	21.9308	NaN	22.0457	NaN	NaN	22.5953		-0.594692
378	K7ESE8;Q13867;J3KSD8;K7ES02	K7ESE8;Q13867;J3KSD8;K7ES02	Bleomycin hydrolase	BLMH	tr|K7ESE8|K7ESE8_HUMAN Bleomycin hydrolase (Fragment) OS=Homo sapiens OX=9606 GN=BLMH PE=1 SV=1;sp|Q13867|BLMH_HUMAN Bleomycin hydrolase OS=Homo sapiens OX=9606 GN=BLMH PE=1 SV=1;tr|J3KSD8|J3KSD8_HUMAN Bleomycin hydrolase (Fragment) OS=Homo sapiens OX=9606	4	7	7	35.9	35.9	26.738	0	32.052	549800000	36653000	27	+	+	+				0.430835	0.574684	0.215368		25.1467	24.9942	24.1729	24.9377	23.9338	24.7116	24.1375	25.6021	25.2147	24.5962		25.1467	24.9942	24.1729	24.9377	23.9338	24.7116	24.1375	25.6021	25.2147	24.5962		0.748875
445	P01834	P01834	Ig kappa chain C region	IGKC	sp|P01834|IGKC_HUMAN Immunoglobulin kappa constant OS=Homo sapiens OX=9606 GN=IGKC PE=1 SV=2	1	4	4	63.6	63.6	11.765	0	24.909	473510000	94702000	26	+	+	+				1.65865	0.274356	0.247947		24.3401	24.1524	24.5755	24.2888	24.0454	24.4443	24.6623	24.295	24.3191	24.9212		24.3401	24.1524	24.5755	24.2888	24.0454	24.4443	24.6623	24.295	24.3191	24.9212		-0.250253
704	P60174-1;P60174;P60174-4;U3KPZ0;U3KQF3	P60174-1;P60174;P60174-4	Triosephosphate isomerase	TPI1	sp|P60174-1|TPIS_HUMAN Isoform 2 of Triosephosphate isomerase OS=Homo sapiens OX=9606 GN=TPI1;sp|P60174|TPIS_HUMAN Triosephosphate isomerase OS=Homo sapiens OX=9606 GN=TPI1 PE=1 SV=3;sp|P60174-4|TPIS_HUMAN Isoform 4 of Triosephosphate isomerase OS=Homo sap	5	9	9	43	43	26.669	0	203.81	1389000000	81707000	24	+	+	+				0.7225	0.479522	0.211065		24.4501	23.7487	24.0479	24.1	23.6395	24.1795	23.8466	24.9043	24.1158	23.9953		24.4501	23.7487	24.0479	24.1	23.6395	24.1795	23.8466	24.9043	24.1158	23.9953		0.955492
743	P63104;E7EX29;E7ESK7;B0AZS6;E5RGE1;E5RIR4;E9PD24;E7EVZ2;P63104-2;B7Z2E6;H0YB80	P63104;E7EX29;E7ESK7;B0AZS6	14-3-3 protein zeta/delta	YWHAZ	sp|P63104|1433Z_HUMAN 14-3-3 protein zeta/delta OS=Homo sapiens OX=9606 GN=YWHAZ PE=1 SV=1;tr|E7EX29|E7EX29_HUMAN 14-3-3 protein zeta/delta (Fragment) OS=Homo sapiens OX=9606 GN=YWHAZ PE=1 SV=1;tr|E7ESK7|E7ESK7_HUMAN 14-3-3 protein zeta/delta (Fragment) OS	11	11	8	52.7	42.4	27.745	0	323.31	1104600000	78903000	24	+	+	+				0.347686	0.577358	0.364982		23.0803	22.8867	19.442	22.4088	22.4295	22.8564	24.3018	21.6911	22.3564	22.315		23.0803	22.8867	NaN	22.4088	22.4295	22.8564	24.3018	21.6911	22.3564	22.315		0.568517
130	M0R1V7;J3QS39;Q49A90;J3QTR3;F5H6Q2;F5GYU3;F5H2Z3;F5H265;B4DV12;F5H388;F5H747;F5GXK7;J3QKN0;Q5PY61;Q96C32;P62987;P62979;P0CG47;P0CG48;J3QSA3;F5GZ39;M0R1M6;M0R2S1;A0A2R8Y422	M0R1V7;J3QS39;Q49A90;J3QTR3;F5H6Q2;F5GYU3;F5H2Z3;F5H265;B4DV12;F5H388;F5H747;F5GXK7;J3QKN0;Q5PY61;Q96C32;P62987;P62979;P0CG47;P0CG48;J3QSA3;F5GZ39;M0R1M6;M0R2S1;A0A2R8Y422	Ubiquitin-60S ribosomal protein L40;Ubiquitin;60S ribosomal protein L40;Ubiquitin-40S ribosomal protein S27a;Ubiquitin;40S ribosomal protein S27a;Polyubiquitin-B;Ubiquitin;Polyubiquitin-C;Ubiquitin	UBA52;UBB;RPS27A;UBC	tr|M0R1V7|M0R1V7_HUMAN Ubiquitin-60S ribosomal protein L40 (Fragment) OS=Homo sapiens OX=9606 GN=UBA52 PE=1 SV=1;tr|J3QS39|J3QS39_HUMAN Polyubiquitin-B (Fragment) OS=Homo sapiens OX=9606 GN=UBB PE=1 SV=1;tr|Q49A90|Q49A90_HUMAN RPS27A protein OS=Homo sapien	24	2	2	39.7	39.7	7.1321	0	73.748	3925300000	1308400000	23	+	+	+				0.757907	0.468062	-0.216407		26.7729	27.3022	27.0182	26.6458	26.452	27.0511	26.7009	26.9082	26.1049	26.3439		26.7729	27.3022	27.0182	26.6458	26.452	27.0511	26.7009	26.9082	26.1049	26.3439		0.118865
640	P31151;Q86SG5	P31151;Q86SG5	Protein S100-A7;Protein S100-A7A	S100A7;S100A7A	sp|P31151|S10A7_HUMAN Protein S100-A7 OS=Homo sapiens OX=9606 GN=S100A7 PE=1 SV=4;sp|Q86SG5|S1A7A_HUMAN Protein S100-A7A OS=Homo sapiens OX=9606 GN=S100A7A PE=1 SV=3	2	3	3	30.7	30.7	11.471	0	24.594	1453400000	207620000	23	+	+	+				0.289295	0.695684	-0.150057		25.6158	26.4011	26.0752	26.2547	25.3762	26.297	26.4346	25.7217	25.6407	24.8788		25.6158	26.4011	26.0752	26.2547	25.3762	26.297	26.4346	25.7217	25.6407	24.8788		-0.497781
469	P04792;F8WE04;C9J3N8	P04792;F8WE04	Heat shock protein beta-1	HSPB1	sp|P04792|HSPB1_HUMAN Heat shock protein beta-1 OS=Homo sapiens OX=9606 GN=HSPB1 PE=1 SV=2;tr|F8WE04|F8WE04_HUMAN Heat shock protein beta-1 OS=Homo sapiens OX=9606 GN=HSPB1 PE=1 SV=1	3	8	8	42.4	42.4	22.782	0	140.67	1034500000	73893000	22	+	+	+				0.874876	0.370545	-0.304859		22.5904	22.2803	23.2079	23.1258	22.8418	22.4818	22.3183	22.6066	21.8318	23.2833		22.5904	22.2803	23.2079	23.1258	22.8418	22.4818	22.3183	22.6066	21.8318	23.2833		-0.143539
732	P62805	P62805	Histone H4	HIST1H4A	sp|P62805|H4_HUMAN Histone H4 OS=Homo sapiens OX=9606 GN=HIST1H4A PE=1 SV=2	1	5	5	50.5	50.5	11.367	0	37.011	3531600000	588600000	21	+	+	+				0.38905	0.640619	-0.151781		24.4069	24.1151	23.9866	23.8639	24.1418	24.0573	24.7478	23.3922	24.1422	23.416		24.4069	24.1151	23.9866	23.8639	24.1418	24.0573	24.7478	23.3922	24.1422	23.416		0.92952
416	O75223;M0QZK8;B8ZZK2;H7BZK5;O75223-3;O75223-2;O75223-4;A0A0B4J1Y4	O75223;M0QZK8;B8ZZK2;H7BZK5;O75223-3	Gamma-glutamylcyclotransferase	GGCT	sp|O75223|GGCT_HUMAN Gamma-glutamylcyclotransferase OS=Homo sapiens OX=9606 GN=GGCT PE=1 SV=1;tr|M0QZK8|M0QZK8_HUMAN Uncharacterized protein OS=Homo sapiens OX=9606 PE=4 SV=1;tr|B8ZZK2|B8ZZK2_HUMAN Gamma-glutamylcyclotransferase OS=Homo sapiens OX=9606 GN=	8	6	6	34	34	21.007	0	16.859	641620000	49355000	21	+	+	+				0.284286	0.715413	-0.113962		25.0861	25.2971	25.3233	24.6661	24.1694	25.2882	24.733	24.8333	24.426	24.6917		25.0861	25.2971	25.3233	24.6661	24.1694	25.2882	24.733	24.8333	24.426	24.6917		0.597812
836	Q5T750	Q5T750	Skin-specific protein 32	XP32	sp|Q5T750|XP32_HUMAN Skin-specific protein 32 OS=Homo sapiens OX=9606 GN=XP32 PE=1 SV=1	1	5	5	26.4	26.4	26.238	0	13.975	538580000	48962000	21	+	+	+				0.526055	0.444959	0.612992		25.6671	25.3634	23.7262	22.5215	25.4375	24.9863	23.5744	27.1905	24.5097	25.5198		25.6671	25.3634	23.7262	22.5215	25.4375	24.9863	23.5744	27.1905	24.5097	25.5198		0.619949
624	P27482;C9J7T9;P02585	P27482	Calmodulin-like protein 3	CALML3	sp|P27482|CALL3_HUMAN Calmodulin-like protein 3 OS=Homo sapiens OX=9606 GN=CALML3 PE=1 SV=2	3	9	7	65.1	55	16.891	0	138.96	2177500000	197950000	19	+	+	+				0.0975091	0.864976	0.0696449		22.6179	22.4789	23.3619	21.5708	21.4133	22.4004	22.6284	22.8128	22.2101	21.7392		22.6179	22.4789	23.3619	21.5708	21.4133	22.4004	22.6284	22.8128	22.2101	21.7392		0.488142
705	P60709;A0A2R8Y793;G5E9R0;E7EVS6;A0A2R8YGF8;C9JTX5;C9JUM1;C9JZR7;Q6S8J3;A0A2R8YEA7;Q562R1;A5A3E0;F8WCH0;P0CG38;A0A2R8YFE2;Q9BYX7;P0CG39	P60709;A0A2R8Y793;G5E9R0;E7EVS6;A0A2R8YGF8	Actin, cytoplasmic 1;Actin, cytoplasmic 1, N-terminally processed	ACTB	sp|P60709|ACTB_HUMAN Actin, cytoplasmic 1 OS=Homo sapiens OX=9606 GN=ACTB PE=1 SV=1;tr|A0A2R8Y793|A0A2R8Y793_HUMAN Actin, cytoplasmic 1 (Fragment) OS=Homo sapiens OX=9606 GN=ACTB PE=1 SV=1;tr|G5E9R0|G5E9R0_HUMAN Actin, cytoplasmic 1 OS=Homo sapiens OX=9606	17	15	1	46.7	4.5	41.736	0	141.09	469130000	23457000	17	+	+	+				0.551123	0.564921	-0.171893		22.5631	22.5569	23.3433	22.7315	22.2094	22.7146	22.1355	22.753	22.7352	22.2064		22.5631	22.5569	23.3433	22.7315	22.2094	22.7146	22.1355	22.753	22.7352	22.2064		-0.0887876
920	Q9UBI6	Q9UBI6	Guanine nucleotide-binding protein G(I)/G(S)/G(O) subunit gamma-12	GNG12	sp|Q9UBI6|GBG12_HUMAN Guanine nucleotide-binding protein G(I)/G(S)/G(O) subunit gamma-12 OS=Homo sapiens OX=9606 GN=GNG12 PE=1 SV=3	1	3	3	47.2	47.2	8.0061	0	102.22	754360000	188590000	16	+	+	+				0.799365	0.440233	0.246948		22.8095	22.3763	21.9844	21.8907	22.2085	22.8606	22.3718	22.1494	23.0419	22.0805		22.8095	22.3763	21.9844	21.8907	22.2085	22.8606	22.3718	22.1494	23.0419	22.0805		1.08733
874	Q92626;H7C1W1;Q92626-2;H7C300;C9J4I9	Q92626;H7C1W1;Q92626-2	Peroxidasin homolog	PXDN	sp|Q92626|PXDN_HUMAN Peroxidasin homolog OS=Homo sapiens OX=9606 GN=PXDN PE=1 SV=2;tr|H7C1W1|H7C1W1_HUMAN Peroxidasin homolog (Fragment) OS=Homo sapiens OX=9606 GN=PXDN PE=1 SV=1;sp|Q92626-2|PXDN_HUMAN Isoform 2 of Peroxidasin homolog OS=Homo sapiens OX=96	5	23	23	18	18	165.27	0	320.65	2725600000	37337000	16	+	+	+				0.419104	0.54688	0.318599		22.4575	24.0624	23.9801	23.7809	24.0275	24.6939	23.2158	23.4898	25.3284	23.1734		22.4575	24.0624	23.9801	23.7809	24.0275	24.6939	23.2158	23.4898	25.3284	23.1734		-1.68165
555	P11021	P11021	78 kDa glucose-regulated protein	HSPA5	sp|P11021|BIP_HUMAN Endoplasmic reticulum chaperone BiP OS=Homo sapiens OX=9606 GN=HSPA5 PE=1 SV=2	1	11	10	22.2	19.7	72.332	0	63.31	635420000	21181000	16	+	+	+				0.61952	0.442824	0.383758		23.1578	23.1149	23.2971	23.9873	22.5768	23.9338	23.0142	24.2766	22.2989	24.5291		23.1578	23.1149	23.2971	23.9873	22.5768	23.9338	23.0142	24.2766	22.2989	24.5291		-0.355013
751	P69905;A0A2R8Y7C0	P69905;A0A2R8Y7C0	Hemoglobin subunit alpha	HBA1	sp|P69905|HBA_HUMAN Hemoglobin subunit alpha OS=Homo sapiens OX=9606 GN=HBA1 PE=1 SV=2;tr|A0A2R8Y7C0|A0A2R8Y7C0_HUMAN Hemoglobin subunit alpha (Fragment) OS=Homo sapiens OX=9606 GN=HBA2 PE=1 SV=1	2	5	2	35.2	15.5	15.257	0	24.562	6735800000	841980000	15	+	+	+				0.902441	0.288609	-0.498697		22.9437	23.1744	23.1338	21.6616	23.7296	23.5609	22.0586	22.0559	21.8211	22.6531		22.9437	23.1744	23.1338	21.6616	23.7296	23.5609	22.0586	22.0559	21.8211	22.6531		0.356646
459	P04040	P04040	Catalase	CAT	sp|P04040|CATA_HUMAN Catalase OS=Homo sapiens OX=9606 GN=CAT PE=1 SV=3	1	9	9	19.4	19.4	59.755	0	41.476	735460000	25361000	15	+	+	+				0.518379	0.594261	0.145532		25.1696	25.3766	25.341	25.1771	24.8433	25.1369	24.8879	25.8058	25.0857	25.7189		25.1696	25.3766	25.341	25.1771	24.8433	25.1369	24.8879	25.8058	25.0857	25.7189		-0.267636
779	Q08431;X6R3G6;Q08431-2;Q08431-3;Q08431-4;H0YKS8;A0A087WUV5	Q08431;X6R3G6;Q08431-2;Q08431-3;Q08431-4	Lactadherin;Lactadherin short form;Medin	MFGE8	sp|Q08431|MFGM_HUMAN Lactadherin OS=Homo sapiens OX=9606 GN=MFGE8 PE=1 SV=3;tr|X6R3G6|X6R3G6_HUMAN Lactadherin OS=Homo sapiens OX=9606 GN=MFGE8 PE=1 SV=1;sp|Q08431-2|MFGM_HUMAN Isoform 2 of Lactadherin OS=Homo sapiens OX=9606 GN=MFGE8;sp|Q08431-3|MFGM_HUMA	7	9	9	30.2	30.2	43.104	0	37.245	700020000	29167000	14	+	+	+				0.111782	0.841529	-0.101876		23.9897	23.2202	23.0835	23.5298	24.169	23.6012	23.9123	22.6287	25.0047	22.336		23.9897	23.2202	23.0835	23.5298	24.169	23.6012	23.9123	22.6287	25.0047	22.336		0.566927
488	P06702	P06702	Protein S100-A9	S100A9	sp|P06702|S10A9_HUMAN Protein S100-A9 OS=Homo sapiens OX=9606 GN=S100A9 PE=1 SV=1	1	4	4	43.9	43.9	13.242	0	27.861	1780200000	222530000	14	+	+	+				0.789856	0.25679	1.35985		19.7409	19.4953	25.7182	25.9478	25.6412	26.2986	26.3511	25.3001	25.4086	24.5975		NaN	NaN	25.7182	25.9478	25.6412	26.2986	26.3511	25.3001	25.4086	24.5975		-1.81341
43	A0A0A0MS07;A0A0A0MS08;P01857;A0A286YES1;P01860	A0A0A0MS07;A0A0A0MS08;P01857;A0A286YES1;P01860	Ig gamma-1 chain C region;Ig gamma-3 chain C region	IGHG1;IGHG3	tr|A0A0A0MS07|A0A0A0MS07_HUMAN Immunoglobulin heavy constant gamma 1 (Fragment) OS=Homo sapiens OX=9606 GN=IGHG1 PE=1 SV=1;tr|A0A0A0MS08|A0A0A0MS08_HUMAN Immunoglobulin heavy constant gamma 1 (Fragment) OS=Homo sapiens OX=9606 GN=IGHG1 PE=1 SV=1;sp|P01857|	5	7	5	29.5	23.7	31.983	0	13.163	763170000	58706000	13	+	+	+				0.541522	0.461764	-0.42719		25.5906	25.5826	25.3144	25.4907	23.9063	25.196	23.4311	25.2185	23.8276	26.0753		25.5906	25.5826	25.3144	25.4907	23.9063	25.196	23.4311	25.2185	23.8276	26.0753		0.697036
16	A0A087WVQ9;P68104-2;Q5VTE0;P68104;A0A087WV01;A0A2U3TZH3;Q05639;A6PW80;A0A2R8YDN5;Q5JR01;A0A2R8Y660;A0A2R8Y488	A0A087WVQ9;P68104-2;Q5VTE0;P68104	Elongation factor 1-alpha 1;Putative elongation factor 1-alpha-like 3	EEF1A1;EEF1A1P5	tr|A0A087WVQ9|A0A087WVQ9_HUMAN Elongation factor 1-alpha 1 OS=Homo sapiens OX=9606 GN=EEF1A1 PE=1 SV=1;sp|P68104-2|EF1A1_HUMAN Isoform 2 of Elongation factor 1-alpha 1 OS=Homo sapiens OX=9606 GN=EEF1A1;sp|Q5VTE0|EF1A3_HUMAN Putative elongation factor 1-alp	12	7	7	18.4	18.4	47.883	0	36.437	510040000	26844000	12	+	+	+				0.389573	0.509268	-0.832379		22.9927	23.238	20.4536	23.2144	18.7858	18.8011	19.2335	19.7029	23.3333	22.8163		22.9927	23.238	NaN	23.2144	NaN	NaN	NaN	NaN	23.3333	22.8163		0.858243
603	P22528	P22528	Cornifin-B	SPRR1B	sp|P22528|SPR1B_HUMAN Cornifin-B OS=Homo sapiens OX=9606 GN=SPRR1B PE=1 SV=2	1	4	1	61.8	19.1	9.8875	0	140.63	1954200000	279170000	12	+	+	+				0.0377687	0.943708	0.0306107		24.0735	24.7153	23.8608	22.8118	24.638	24.1648	23.5839	24.6782	23.3076	24.518		24.0735	24.7153	23.8608	22.8118	24.638	24.1648	23.5839	24.6782	23.3076	24.518		0.0593317
433	O95969	O95969	Secretoglobin family 1D member 2	SCGB1D2	sp|O95969|SG1D2_HUMAN Secretoglobin family 1D member 2 OS=Homo sapiens OX=9606 GN=SCGB1D2 PE=2 SV=1	1	2	2	20	20	9.925	0	3.9384	416900000	138970000	12	+	+	+				0.0966246	0.861971	0.0884941		23.9167	23.8766	24.1668	24.6896	23.8477	25.6056	24.9039	23.6569	24.0078	22.7656		23.9167	23.8766	24.1668	24.6896	23.8477	25.6056	24.9039	23.6569	24.0078	22.7656		-0.293649
647	P32119;A6NIW5	P32119	Peroxiredoxin-2	PRDX2	sp|P32119|PRDX2_HUMAN Peroxiredoxin-2 OS=Homo sapiens OX=9606 GN=PRDX2 PE=1 SV=5	2	6	5	30.3	24.7	21.892	0	9.5517	544740000	41903000	12	+	+	+				0.290491	0.699182	0.149268		24.2891	24.5808	24.3167	23.7588	23.5966	24.5888	23.274	24.0362	24.5334	24.8558		24.2891	24.5808	24.3167	23.7588	23.5966	24.5888	23.274	24.0362	24.5334	24.8558		0.209802
784	Q12841;Q12841-2;C9J5G4;H7C4W4	Q12841;Q12841-2	Follistatin-related protein 1	FSTL1	sp|Q12841|FSTL1_HUMAN Follistatin-related protein 1 OS=Homo sapiens OX=9606 GN=FSTL1 PE=1 SV=1;sp|Q12841-2|FSTL1_HUMAN Isoform 2 of Follistatin-related protein 1 OS=Homo sapiens OX=9606 GN=FSTL1	4	9	9	31.5	31.5	34.985	0	65.883	1329500000	60432000	11	+	+	+				1.17751	0.150585	-0.86856		23.5298	24.2601	22.8949	24.3531	24.1387	23.9881	20.4768	22.1678	24.211	22.7451		23.5298	24.2601	22.8949	24.3531	24.1387	23.9881	NaN	22.1678	24.211	22.7451		0.204474
683	P50452;A0A1B0GU38;P50452-2;C9JVA8;H7BXK7;C9JTJ8;C9J7N5;A0A0C4DGW9;P50452-3;P30740-2;P50453;P30740;O75830	P50452;A0A1B0GU38;P50452-2;C9JVA8;H7BXK7	Serpin B8	SERPINB8	sp|P50452|SPB8_HUMAN Serpin B8 OS=Homo sapiens OX=9606 GN=SERPINB8 PE=1 SV=2;tr|A0A1B0GU38|A0A1B0GU38_HUMAN Serpin B8 OS=Homo sapiens OX=9606 GN=SERPINB8 PE=1 SV=1;sp|P50452-2|SPB8_HUMAN Isoform 2 of Serpin B8 OS=Homo sapiens OX=9606 GN=SERPINB8;tr|C9JVA8|	13	5	5	14.7	14.7	42.766	0	10.56	54965000	2617400	11	+	+	+				0.458757	0.512224	-0.36445		22.2006	21.9512	22.0214	22.3369	21.1951	21.5195	18.8378	22.6141	21.627	21.9153		22.2006	21.9512	22.0214	22.3369	21.1951	21.5195	NaN	22.6141	21.627	21.9153		0.545513
850	Q6UWP8;Q6UWP8-2;K7ESC4	Q6UWP8;Q6UWP8-2	Suprabasin	SBSN	sp|Q6UWP8|SBSN_HUMAN Suprabasin OS=Homo sapiens OX=9606 GN=SBSN PE=1 SV=2;sp|Q6UWP8-2|SBSN_HUMAN Isoform 2 of Suprabasin OS=Homo sapiens OX=9606 GN=SBSN	3	4	4	9	9	60.54	0	40.117	272610000	8519200	11	+	+	+				0.339577	0.631904	0.207268		23.2214	23.9125	24.0889	23.8781	23.1992	23.7425	23.8172	23.4656	23.0813	25.2298		23.2214	23.9125	24.0889	23.8781	23.1992	23.7425	23.8172	23.4656	23.0813	25.2298		-0.874372
569	P13489;E9PMJ3;E9PLZ3;E9PIM9;E9PMA9;E9PMN0;E9PIK5;H0YCR7;E9PR82;E9PMI1	P13489;E9PMJ3;E9PLZ3;E9PIM9;E9PMA9;E9PMN0;E9PIK5	Ribonuclease inhibitor	RNH1	sp|P13489|RINI_HUMAN Ribonuclease inhibitor OS=Homo sapiens OX=9606 GN=RNH1 PE=1 SV=2;tr|E9PMJ3|E9PMJ3_HUMAN Ribonuclease inhibitor (Fragment) OS=Homo sapiens OX=9606 GN=RNH1 PE=1 SV=1;tr|E9PLZ3|E9PLZ3_HUMAN Ribonuclease inhibitor (Fragment) OS=Homo sapien	10	8	8	20.4	20.4	49.973	0	185.15	231150000	8890300	11	+	+	+				1.00076	0.311686	0.333603		18.3127	18.6092	18.8439	18.2063	18.2042	19.7369	18.4009	18.2835	18.9682	18.8545		18.3127	18.6092	18.8439	18.2063	18.2042	NaN	NaN	18.2835	NaN	18.8545		-0.686917
782	Q09666	Q09666	Neuroblast differentiation-associated protein AHNAK	AHNAK	sp|Q09666|AHNK_HUMAN Neuroblast differentiation-associated protein AHNAK OS=Homo sapiens OX=9606 GN=AHNAK PE=1 SV=2	1	16	16	6.9	6.9	629.09	0	29.833	187800000	499470	11	+	+	+				0.874448	0.273798	0.613505		19.8054	19.5261	19.0968	20.5474	20.9487	21.184	20.3906	19.3773	21.1515	21.1093		NaN	19.5261	NaN	NaN	20.9487	21.184	NaN	19.3773	21.1515	21.1093		-0.633603
136	B7Z5J4;Q9UI42-2;Q9UI42;C9J3P4;C9J6N7	B7Z5J4;Q9UI42-2;Q9UI42	Carboxypeptidase A4	CPA4	tr|B7Z5J4|B7Z5J4_HUMAN Carboxypeptidase A4 OS=Homo sapiens OX=9606 GN=CPA4 PE=1 SV=1;sp|Q9UI42-2|CBPA4_HUMAN Isoform 2 of Carboxypeptidase A4 OS=Homo sapiens OX=9606 GN=CPA4;sp|Q9UI42|CBPA4_HUMAN Carboxypeptidase A4 OS=Homo sapiens OX=9606 GN=CPA4 PE=1 SV=	5	3	3	7.9	7.9	35.634	0	12.804	213850000	13365000	10	+	+	+				0.708214	0.338542	-0.566033		22.8961	22.4578	23.4624	22.6152	22.3427	22.9979	22.7559	19.7568	22.7894	20.6673		22.8961	22.4578	23.4624	22.6152	22.3427	22.9979	22.7559	NaN	22.7894	NaN		0.541057
444	P01833	P01833	Polymeric immunoglobulin receptor;Secretory component	PIGR	sp|P01833|PIGR_HUMAN Polymeric immunoglobulin receptor OS=Homo sapiens OX=9606 GN=PIGR PE=1 SV=4	1	6	6	8.8	8.8	83.283	0	18.746	270670000	6601700	10	+	+	+				0.890452	0.270045	0.61002		23.5598	22.889	20.4292	23.5706	22.133	22.8491	24.2504	23.1439	23.6847	22.8631		23.5598	22.889	NaN	23.5706	22.133	22.8491	24.2504	23.1439	23.6847	22.8631		0.588566
646	P31949	P31949	Protein S100-A11;Protein S100-A11, N-terminally processed	S100A11	sp|P31949|S10AB_HUMAN Protein S100-A11 OS=Homo sapiens OX=9606 GN=S100A11 PE=1 SV=2	1	5	5	49.5	49.5	11.74	0	80.498	122540000	24508000	9	+	+	+				0.321176	0.613805	0.299505		22.3492	22.6944	21.9318	21.3168	18.9835	22.6192	21.8757	22.7436	21.4577	21.4502		22.3492	22.6944	21.9318	21.3168	NaN	22.6192	21.8757	22.7436	21.4577	21.4502		0.547583
846	Q6NUJ1	Q6NUJ1	Proactivator polypeptide-like 1;Saposin A-like;Saposin B-Val-like;Saposin B-like;Saposin C-like;Saposin D-like	PSAPL1	sp|Q6NUJ1|SAPL1_HUMAN Proactivator polypeptide-like 1 OS=Homo sapiens OX=9606 GN=PSAPL1 PE=2 SV=2	1	2	2	5.8	5.8	56.626	0	6.351	80793000	2786000	9	+	+	+				1.14631	0.29796	0.299535		22.6447	22.8334	22.7562	22.1917	21.9357	23.3502	22.5851	22.8383	22.4592	22.6266		22.6447	22.8334	22.7562	22.1917	21.9357	23.3502	22.5851	22.8383	22.4592	22.6266		0.0589016
681	P49862;P49862-2	P49862;P49862-2	Kallikrein-7	KLK7	sp|P49862|KLK7_HUMAN Kallikrein-7 OS=Homo sapiens OX=9606 GN=KLK7 PE=1 SV=1;sp|P49862-2|KLK7_HUMAN Isoform 2 of Kallikrein-7 OS=Homo sapiens OX=9606 GN=KLK7	2	4	4	19	19	27.524	0	13.33	243280000	22116000	9	+	+	+				1.38944	0.25443	0.334828		23.4758	23.2891	23.7726	23.2042	22.8565	23.7321	23.3404	24.2593	23.3253	23.6154		23.4758	23.2891	23.7726	23.2042	22.8565	23.7321	23.3404	24.2593	23.3253	23.6154		-0.0294186
804	Q14574-2;Q14574;J3QRL9	Q14574-2;Q14574	Desmocollin-3	DSC3	sp|Q14574-2|DSC3_HUMAN Isoform 3B of Desmocollin-3 OS=Homo sapiens OX=9606 GN=DSC3;sp|Q14574|DSC3_HUMAN Desmocollin-3 OS=Homo sapiens OX=9606 GN=DSC3 PE=1 SV=3	3	8	7	11	10.1	93.453	0	48.23	148930000	3309500	8	+	+	+				0.590599	0.422357	-0.578653		23.5121	23.2348	23.2879	23.5623	22.4609	23.7549	19.1246	23.6158	21.9273	22.9878		23.5121	23.2348	23.2879	23.5623	22.4609	23.7549	NaN	23.6158	21.9273	22.9878		0.549013
55	C9J9K3;A0A0C4DG17;P08865;F8WD59	C9J9K3;A0A0C4DG17;P08865;F8WD59	40S ribosomal protein SA	RPSA	tr|C9J9K3|C9J9K3_HUMAN 40S ribosomal protein SA (Fragment) OS=Homo sapiens OX=9606 GN=RPSA PE=1 SV=8;tr|A0A0C4DG17|A0A0C4DG17_HUMAN 40S ribosomal protein SA OS=Homo sapiens OX=9606 GN=RPSA PE=1 SV=1;sp|P08865|RSSA_HUMAN 40S ribosomal protein SA OS=Homo sap	4	6	6	28.1	28.1	29.404	0	114.36	4867400000	374410000	8	+	+	+				1.49825	0.253756	0.302817		27.3062	27.426	27.7017	27.7717	27.4947	27.8035	28.4345	27.57	27.9739	27.4324		27.3062	27.426	27.7017	27.7717	27.4947	27.8035	28.4345	27.57	27.9739	27.4324		-1.16145
398	O15020-2;O15020;A4QPE4	O15020-2;O15020	Spectrin beta chain, non-erythrocytic 2	SPTBN2	sp|O15020-2|SPTN2_HUMAN Isoform 2 of Spectrin beta chain, non-erythrocytic 2 OS=Homo sapiens OX=9606 GN=SPTBN2;sp|O15020|SPTN2_HUMAN Spectrin beta chain, non-erythrocytic 2 OS=Homo sapiens OX=9606 GN=SPTBN2 PE=1 SV=3	3	5	2	1.9	0.6	268.31	0.0074442	2.1365	40999000000	322830000	8	+	+	+				0.603267	0.442051	0.427638		30.5923	30.067	29.9154	28.4457	29.4001	30.3568	28.899	30.7686	29.5067	31.0275		30.5923	30.067	29.9154	28.4457	29.4001	30.3568	28.899	30.7686	29.5067	31.0275		0.832346
750	P68871;A0A2R8Y7R2;F8W6P5;A0A0J9YWK4;A8MUF7;A0A2R8Y7X9;P69892;P69891;P02100	P68871;A0A2R8Y7R2;F8W6P5	Hemoglobin subunit beta;LVV-hemorphin-7;Spinorphin	HBB	sp|P68871|HBB_HUMAN Hemoglobin subunit beta OS=Homo sapiens OX=9606 GN=HBB PE=1 SV=2;tr|A0A2R8Y7R2|A0A2R8Y7R2_HUMAN Hemoglobin subunit beta OS=Homo sapiens OX=9606 GN=HBB PE=1 SV=1;tr|F8W6P5|F8W6P5_HUMAN Hemoglobin subunit beta (Fragment) OS=Homo sapiens O	9	9	5	76.2	44.9	15.998	0	205.99	14830000000	1348200000	7	+	+	+				0.625935	0.34455	-0.849848		21.675	19.5741	21.3204	19.5562	25.2165	21.1191	20.4638	20.4487	20.5906	20.4707		21.675	19.5741	21.3204	19.5562	25.2165	21.1191	20.4638	20.4487	20.5906	20.4707		0.390858
151	C9JF17;P05090;C9JX71	C9JF17;P05090;C9JX71	Apolipoprotein D	APOD	tr|C9JF17|C9JF17_HUMAN Apolipoprotein D (Fragment) OS=Homo sapiens OX=9606 GN=APOD PE=1 SV=1;sp|P05090|APOD_HUMAN Apolipoprotein D OS=Homo sapiens OX=9606 GN=APOD PE=1 SV=1;tr|C9JX71|C9JX71_HUMAN Apolipoprotein D (Fragment) OS=Homo sapiens OX=9606 GN=APOD	3	2	2	8.4	8.4	24.158	0.0015337	3.5029	148490000	13499000	7	+	+	+				0.328892	0.571796	-0.53623		22.7197	23.6991	23.1426	19.3393	22.9173	19.4412	23.454	19.5752	22.8805	22.811		22.7197	23.6991	23.1426	NaN	22.9173	NaN	23.454	NaN	22.8805	22.811		0.404833
434	P00338;P00338-3;P00338-4;P00338-5;P00338-2;F5GYU2;F5GXY2;F5GXH2;F5GZQ4;F5H5J4;F5H6W8;F5H8H6;F5GXC7;F5GWW2;F5GXU1	P00338;P00338-3;P00338-4;P00338-5;P00338-2	L-lactate dehydrogenase A chain	LDHA	sp|P00338|LDHA_HUMAN L-lactate dehydrogenase A chain OS=Homo sapiens OX=9606 GN=LDHA PE=1 SV=2;sp|P00338-3|LDHA_HUMAN Isoform 3 of L-lactate dehydrogenase A chain OS=Homo sapiens OX=9606 GN=LDHA;sp|P00338-4|LDHA_HUMAN Isoform 4 of L-lactate dehydrogenase A	15	10	9	34.6	31	36.688	0	153.89	5761900000	320100000	7	+	+	+				0.0143063	0.981207	0.0157547		21.6169	22.9248	22.2313	20.401	21.6344	22.2377	21.5426	23.0048	21.4328	20.6693		21.6169	22.9248	22.2313	20.401	21.6344	22.2377	21.5426	23.0048	21.4328	20.6693		-0.178481
703	P59666;P59665	P59666;P59665	Neutrophil defensin 3;HP 3-56;Neutrophil defensin 2;Neutrophil defensin 1;HP 1-56;Neutrophil defensin 2	DEFA3;DEFA1	sp|P59666|DEF3_HUMAN Neutrophil defensin 3 OS=Homo sapiens OX=9606 GN=DEFA3 PE=1 SV=1;sp|P59665|DEF1_HUMAN Neutrophil defensin 1 OS=Homo sapiens OX=9606 GN=DEFA1 PE=1 SV=1	2	2	2	19.1	19.1	10.245	0	10.158	568420000	142110000	7	+	+	+				0.377187	0.508469	0.938403		24.7411	18.7357	18.9607	24.2647	23.9675	25.0103	25.1263	18.4678	24.4269	23.7245		24.7411	NaN	NaN	24.2647	23.9675	25.0103	25.1263	NaN	24.4269	23.7245		0.711204
909	Q9HCY8	Q9HCY8	Protein S100-A14	S100A14	sp|Q9HCY8|S10AE_HUMAN Protein S100-A14 OS=Homo sapiens OX=9606 GN=S100A14 PE=1 SV=1	1	4	4	44.2	44.2	11.662	0	13.246	129140000	18449000	6	+	+	+				0.681354	0.318192	-0.809117		22.0878	22.2397	22.6142	22.2824	23.0579	17.8308	22.6339	19.5671	22.0829	23.1734		22.0878	22.2397	22.6142	22.2824	23.0579	NaN	22.6339	NaN	22.0829	23.1734		0.19411
861	Q8IW75	Q8IW75	Serpin A12	SERPINA12	sp|Q8IW75|SPA12_HUMAN Serpin A12 OS=Homo sapiens OX=9606 GN=SERPINA12 PE=1 SV=1	1	4	4	10.1	10.1	47.174	0	7.3771	74770000	2990800	6	+	+	+				0.251358	0.69568	-0.222942		22.9999	23.3382	23.8146	23.468	23.1196	23.8783	20.2097	23.7723	23.0199	23.2877		22.9999	23.3382	23.8146	23.468	23.1196	23.8783	NaN	23.7723	23.0199	23.2877		-0.085586
719	Q5JR95;P62241	Q5JR95;P62241	40S ribosomal protein S8	RPS8	tr|Q5JR95|Q5JR95_HUMAN 40S ribosomal protein S8 OS=Homo sapiens OX=9606 GN=RPS8 PE=1 SV=1;sp|P62241|RS8_HUMAN 40S ribosomal protein S8 OS=Homo sapiens OX=9606 GN=RPS8 PE=1 SV=2	2	6	6	35.6	35.6	21.879	0	117.08	370590000	46323000	6	+	+	+				0.13682	0.778612	0.303734		20.7683	22.1744	20.0625	21.6537	20.6801	22.7379	18.4031	22.5107	23.0326	17.9412		NaN	22.1744	NaN	21.6537	NaN	22.7379	NaN	22.5107	23.0326	NaN		-0.128474
891	Q99497;K7ELW0;K7EN27	Q99497;K7ELW0;K7EN27	Protein deglycase DJ-1	PARK7	sp|Q99497|PARK7_HUMAN Protein/nucleic acid deglycase DJ-1 OS=Homo sapiens OX=9606 GN=PARK7 PE=1 SV=2;tr|K7ELW0|K7ELW0_HUMAN Protein/nucleic acid deglycase DJ-1 OS=Homo sapiens OX=9606 GN=PARK7 PE=1 SV=1;tr|K7EN27|K7EN27_HUMAN Protein/nucleic acid deglycase	3	4	4	30.7	30.7	19.891	0	16.962	50626000	4218800	6	+	+	+				0.529825	0.464476	0.460179		21.6036	19.7667	20.6767	20.2257	21.5687	21.1772	20.8812	22.5815	20.0539	21.6223		21.6036	NaN	NaN	NaN	21.5687	21.1772	NaN	22.5815	NaN	21.6223		0.679305
150	C9JA05;D6RHJ6;D6RD17;P01591	C9JA05;D6RHJ6;D6RD17;P01591	Immunoglobulin J chain	JCHAIN;IGJ	tr|C9JA05|C9JA05_HUMAN Immunoglobulin J chain (Fragment) OS=Homo sapiens OX=9606 GN=JCHAIN PE=1 SV=1;tr|D6RHJ6|D6RHJ6_HUMAN Immunoglobulin J chain (Fragment) OS=Homo sapiens OX=9606 GN=JCHAIN PE=1 SV=1;tr|D6RD17|D6RD17_HUMAN Immunoglobulin J chain (Fragmen	4	2	2	27.1	27.1	8.1675	0	4.1353	117720000	29431000	6	+	+	+				1.01349	0.240211	0.622487		23.3897	22.4919	20.1155	22.9434	22.0271	23.3286	23.5165	23.2967	22.2615	22.8311		23.3897	22.4919	NaN	22.9434	22.0271	23.3286	23.5165	23.2967	22.2615	22.8311		0.758033
479	P05387;H0YDD8	P05387	60S acidic ribosomal protein P2	RPLP2	sp|P05387|RLA2_HUMAN 60S acidic ribosomal protein P2 OS=Homo sapiens OX=9606 GN=RPLP2 PE=1 SV=1	2	5	5	73.9	73.9	11.665	0	105.32	950170000	190030000	6	+	+	+				0.428325	0.490638	0.657776		21.0528	22.2343	21.6612	21.8531	21.0181	23.7859	19.1301	18.7472	24.1926	21.9695		21.0528	22.2343	21.6612	21.8531	21.0181	23.7859	NaN	NaN	24.1926	21.9695		-0.295598
481	P05556;P05556-2;P05556-5;P05556-4;P05556-3;E7EQW5;C9JPK5;Q5T3E6;E9PLR6;E7EUI6;C9JJP8;Q5T3E5;E9PQJ2;H7C4N8;E7ERX5;C9JNE0	P05556;P05556-2;P05556-5;P05556-4;P05556-3	Integrin beta-1	ITGB1	sp|P05556|ITB1_HUMAN Integrin beta-1 OS=Homo sapiens OX=9606 GN=ITGB1 PE=1 SV=2;sp|P05556-2|ITB1_HUMAN Isoform 2 of Integrin beta-1 OS=Homo sapiens OX=9606 GN=ITGB1;sp|P05556-5|ITB1_HUMAN Isoform 5 of Integrin beta-1 OS=Homo sapiens OX=9606 GN=ITGB1;sp|P05	16	13	13	16.2	16.2	88.414	0	94.459	2888200000	84947000	6	+	+	+				0.869889	0.2594	0.832212		22.4849	21.3036	20.4495	21.6436	22.4278	23.5135	23.3166	21.3719	24.258	20.6839		22.4849	21.3036	NaN	21.6436	22.4278	23.5135	23.3166	21.3719	24.258	20.6839		0.267763
589	P18206-2;P18206;P18206-3	P18206-2;P18206	Vinculin	VCL	sp|P18206-2|VINC_HUMAN Isoform 1 of Vinculin OS=Homo sapiens OX=9606 GN=VCL;sp|P18206|VINC_HUMAN Vinculin OS=Homo sapiens OX=9606 GN=VCL PE=1 SV=4	3	9	9	9.2	9.2	116.72	0	32.323	158900000	2118600	6	+	+	+				0.696381	0.301755	0.999931		22.3799	19.5465	20.5812	20.2197	19.7016	22.6812	20.3989	22.4658	18.7909	22.4637		22.3799	NaN	NaN	NaN	NaN	22.6812	NaN	22.4658	NaN	22.4637		1.00845
729	P62701;Q8TD47;C9JEH7;P22090	P62701	40S ribosomal protein S4, X isoform	RPS4X	sp|P62701|RS4X_HUMAN 40S ribosomal protein S4, X isoform OS=Homo sapiens OX=9606 GN=RPS4X PE=1 SV=2	4	7	7	30.4	30.4	29.597	0	21.294	614730000	38421000	5	+	+	+				0.0789652	0.865269	-0.198793		19.3424	21.9284	20.422	21.7793	19.249	22.1208	18.4505	19.1651	22.6511	17.8777		NaN	21.9284	NaN	21.7793	NaN	22.1208	NaN	NaN	22.6511	NaN		-0.559416
654	P35754	P35754	Glutaredoxin-1	GLRX	sp|P35754|GLRX1_HUMAN Glutaredoxin-1 OS=Homo sapiens OX=9606 GN=GLRX PE=1 SV=2	1	2	2	30.2	30.2	11.776	0	5.4029	18367000	3673500	5	+	+	+				0.0827092	0.863848	0.113598		22.3008	21.9035	21.8118	21.26	21.6338	22.1145	21.9091	22.7426	18.1369	22.9564		22.3008	21.9035	21.8118	NaN	21.6338	22.1145	21.9091	22.7426	NaN	22.9564		0.465212
102	V9GYY3;A0A384N5Y3;F5H2F4;P11586;A0A494C1T2;V9GZ78	V9GYY3;A0A384N5Y3;F5H2F4;P11586;A0A494C1T2;V9GZ78	C-1-tetrahydrofolate synthase, cytoplasmic;Methylenetetrahydrofolate dehydrogenase;Methenyltetrahydrofolate cyclohydrolase;Formyltetrahydrofolate synthetase;C-1-tetrahydrofolate synthase, cytoplasmic, N-terminally processed	MTHFD1	tr|V9GYY3|V9GYY3_HUMAN C-1-tetrahydrofolate synthase, cytoplasmic OS=Homo sapiens OX=9606 GN=MTHFD1 PE=1 SV=2;tr|A0A384N5Y3|A0A384N5Y3_HUMAN C-1-tetrahydrofolate synthase, cytoplasmic OS=Homo sapiens OX=9606 GN=MTHFD1 PE=1 SV=1;tr|F5H2F4|F5H2F4_HUMAN C-1-t	6	2	2	2	2	99.719	0.0095238	1.9331	337250000	6485600	5	+	+	+				0.147448	0.770259	0.298513		20.0736	24.9719	24.3914	19.666	23.0221	23.4741	22.7946	25.5769	22.3827	22.5834		NaN	24.9719	24.3914	NaN	23.0221	23.4741	22.7946	25.5769	22.3827	22.5834		-1.47601
316	F8W1R7;G3V1V0;P60660-2;P60660;J3KND3;G8JLA2;B7Z6Z4;G3V1Y7;F8VPF3;H0YI43;F8VZU9;F8W1I5;F8W180;P14649;F8VXL3	F8W1R7;G3V1V0;P60660-2;P60660;J3KND3;G8JLA2;B7Z6Z4;G3V1Y7;F8VPF3	Myosin light polypeptide 6	MYL6	tr|F8W1R7|F8W1R7_HUMAN Myosin light polypeptide 6 OS=Homo sapiens OX=9606 GN=MYL6 PE=1 SV=1;tr|G3V1V0|G3V1V0_HUMAN Myosin light polypeptide 6 OS=Homo sapiens OX=9606 GN=MYL6 PE=1 SV=1;sp|P60660-2|MYL6_HUMAN Isoform Smooth muscle of Myosin light polypeptide	15	6	6	45.5	45.5	16.29	0	67.348	941930000	94193000	5	+	+	+				0.2005	0.702067	0.567646		19.4699	23.0804	23.8279	18.6363	19.6507	24.1078	18.9748	18.702	22.5653	23.3725		NaN	23.0804	23.8279	NaN	NaN	24.1078	NaN	NaN	22.5653	23.3725		-0.761023
388	O00391-2;O00391;A8MXT8	O00391-2;O00391	Sulfhydryl oxidase 1	QSOX1	sp|O00391-2|QSOX1_HUMAN Isoform 2 of Sulfhydryl oxidase 1 OS=Homo sapiens OX=9606 GN=QSOX1;sp|O00391|QSOX1_HUMAN Sulfhydryl oxidase 1 OS=Homo sapiens OX=9606 GN=QSOX1 PE=1 SV=3	3	12	12	24.5	24.5	66.86	0	100.22	1509700000	38711000	5	+	+	+				0.448874	0.482971	0.594109		20.8528	20.6239	22.0172	19.8751	18.2435	22.3927	20.332	19.7995	21.2325	21.1053		NaN	NaN	22.0172	NaN	NaN	22.3927	NaN	NaN	21.2325	21.1053		0.172801
778	Q08380;K7EP36;K7ESM3;K7EKQ5;K7ERZ6;K7EJY8;K7EJD3;K7ES75;K7EN99;K7EQT9	Q08380;K7EP36	Galectin-3-binding protein	LGALS3BP	sp|Q08380|LG3BP_HUMAN Galectin-3-binding protein OS=Homo sapiens OX=9606 GN=LGALS3BP PE=1 SV=1;tr|K7EP36|K7EP36_HUMAN Galectin-3-binding protein (Fragment) OS=Homo sapiens OX=9606 GN=LGALS3BP PE=1 SV=1	10	16	16	35.6	35.6	65.33	0	323.31	59089000000	2272600000	4	+	+	+				0.319923	0.572333	-0.66678		19.6968	23.8151	20.9001	25.3045	24.5917	24.1136	20.6195	24.4999	21.2283	21.6027		19.6968	23.8151	NaN	25.3045	24.5917	24.1136	20.6195	24.4999	21.2283	21.6027		-1.4549
99	A0A2R8YE05;K7ENT6;P67936;P67936-2;A0A2R8YEU4;A0A2R8YGX3;A0A2R8YH90;A0A2R8Y5V9;K7ERG3;H0YL80;A0A494C0G0;A0A2R8YHD2;K7EPV9;K7EMU5;K7EPB9;K7EP68;H0YKX5;H0YKP3;H0YNC7;F5H7S3;H7BYY1;H0YKJ4;H0YK48;A0A494BZZ2;B7Z596;A0A0S2Z4G6;Q6ZN40;P09493-2;P09493-5;P09493-9;P09493-8;P09493-7;P09493-6;P09493-4;P09493-3;P09493-10;P09493;U3KQK2;A0A494BX66;Q2TAC2-2;Q2TAC2	A0A2R8YE05;K7ENT6;P67936;P67936-2;A0A2R8YEU4;A0A2R8YGX3;A0A2R8YH90;A0A2R8Y5V9;K7ERG3	Tropomyosin alpha-4 chain	TPM4	tr|A0A2R8YE05|A0A2R8YE05_HUMAN Tropomyosin alpha-4 chain OS=Homo sapiens OX=9606 GN=TPM4 PE=1 SV=1;tr|K7ENT6|K7ENT6_HUMAN Tropomyosin alpha-4 chain OS=Homo sapiens OX=9606 GN=TPM4 PE=1 SV=2;sp|P67936|TPM4_HUMAN Tropomyosin alpha-4 chain OS=Homo sapiens OX=	41	5	2	18.6	6.6	26.034	0	17.824	242660000	17333000	4	+	+	+				0.126554	0.881434	0.0322968		22.6066	22.2664	22.3873	22.586	22.0141	22.5985	22.4443	22.0769	22.2979	22.6043		22.6066	22.2664	22.3873	22.586	22.0141	22.5985	22.4443	22.0769	22.2979	22.6043		0.986696
7	A0A087WTT1;E7ERJ7;P11940-2;P11940;H0YAR2;E7EQV3;Q4VXU2;H0YAP2;H0YB86;Q4VXU2-2;Q9H361;E5RGC4;E5RFD8;E5RHG7;E5RH24;E5RJB9;H0YBN4;H0YAW6;H0YEU6;H0Y5F5;B1ANR0;Q5JQF8;Q13310-2;Q13310;Q13310-3	A0A087WTT1;E7ERJ7;P11940-2;P11940;H0YAR2;E7EQV3;Q4VXU2;H0YAP2;H0YB86;Q4VXU2-2;Q9H361	Polyadenylate-binding protein;Polyadenylate-binding protein 1;Polyadenylate-binding protein 1-like;Polyadenylate-binding protein 3	PABPC1;PABPC1L;PABPC3	tr|A0A087WTT1|A0A087WTT1_HUMAN Polyadenylate-binding protein OS=Homo sapiens OX=9606 GN=PABPC1 PE=1 SV=1;tr|E7ERJ7|E7ERJ7_HUMAN Polyadenylate-binding protein OS=Homo sapiens OX=9606 GN=PABPC1 PE=1 SV=1;sp|P11940-2|PABP1_HUMAN Isoform 2 of Polyadenylate-bin	25	4	4	8.8	8.8	58.535	0	8.6776	90876000	2931500	4	+	+	+				0.206675	0.729708	0.194429		22.3176	22.8462	22.2208	21.9611	21.7506	21.6022	21.6715	21.7204	22.5803	24.4939		22.3176	22.8462	22.2208	21.9611	21.7506	21.6022	21.6715	21.7204	22.5803	24.4939		0.00130244
753	P80723-2;P80723	P80723-2;P80723	Brain acid soluble protein 1	BASP1	sp|P80723-2|BASP1_HUMAN Isoform 2 of Brain acid soluble protein 1 OS=Homo sapiens OX=9606 GN=BASP1;sp|P80723|BASP1_HUMAN Brain acid soluble protein 1 OS=Homo sapiens OX=9606 GN=BASP1 PE=1 SV=2	2	2	2	16.2	16.2	17.664	0	11.181	165110000	16511000	4	+	+	+				0.769414	0.283495	0.783801		21.4816	18.6526	19.3659	19.3157	21.3536	21.1566	21.4765	21.4489	21.9356	18.8821		21.4816	NaN	NaN	NaN	21.3536	21.1566	21.4765	21.4489	21.9356	NaN		0.761189
558	P11166	P11166	Solute carrier family 2, facilitated glucose transporter member 1	SLC2A1	sp|P11166|GTR1_HUMAN Solute carrier family 2, facilitated glucose transporter member 1 OS=Homo sapiens OX=9606 GN=SLC2A1 PE=1 SV=2	1	2	2	5.1	5.1	54.083	0	174.86	1495800000	115060000	3	+	+	+				0.511495	0.470543	-0.465221		22.3568	21.7229	20.6832	22.6832	23.4129	21.9854	21.4471	21.484	23.2879	20.3286		22.3568	21.7229	20.6832	22.6832	23.4129	21.9854	21.4471	21.484	23.2879	20.3286		0.408893
591	P19021-2;P19021-6;P19021;P19021-5;H0Y9I4;H7BYD9;P19021-4;P19021-3	P19021-2;P19021-6;P19021;P19021-5;H0Y9I4;H7BYD9;P19021-4;P19021-3	Peptidyl-glycine alpha-amidating monooxygenase;Peptidylglycine alpha-hydroxylating monooxygenase;Peptidyl-alpha-hydroxyglycine alpha-amidating lyase	PAM	sp|P19021-2|AMD_HUMAN Isoform 2 of Peptidyl-glycine alpha-amidating monooxygenase OS=Homo sapiens OX=9606 GN=PAM;sp|P19021-6|AMD_HUMAN Isoform 6 of Peptidyl-glycine alpha-amidating monooxygenase OS=Homo sapiens OX=9606 GN=PAM;sp|P19021|AMD_HUMAN Peptidyl-g	8	2	2	2.9	2.9	96.257	0.0066401	2.3817	18842000000	459550000	3	+	+	+				0.143901	0.77075	-0.402132		29.0584	30.0488	29.3175	29.9555	28.7144	29.3874	32.1309	20.4609	29.7299	29.0968		29.0584	30.0488	29.3175	29.9555	28.7144	29.3874	32.1309	NaN	29.7299	29.0968		0.0872416
678	P49189;P49189-2;P49189-3	P49189;P49189-2;P49189-3	4-trimethylaminobutyraldehyde dehydrogenase	ALDH9A1	sp|P49189|AL9A1_HUMAN 4-trimethylaminobutyraldehyde dehydrogenase OS=Homo sapiens OX=9606 GN=ALDH9A1 PE=1 SV=3;sp|P49189-2|AL9A1_HUMAN Isoform 2 of 4-trimethylaminobutyraldehyde dehydrogenase OS=Homo sapiens OX=9606 GN=ALDH9A1;sp|P49189-3|AL9A1_HUMAN Isofo	3	6	6	16.4	16.4	53.801	0	18.717	18262000	730490	3	+	+	+				0.0413008	0.93167	0.048505		20.985	20.4806	19.2278	21.6539	19.9099	21.0445	19.9739	19.2946	21.3001	21.013		20.985	NaN	NaN	21.6539	NaN	21.0445	NaN	NaN	21.3001	21.013		0.586102
499	Q5JP53;P07437;Q5ST81	Q5JP53;P07437;Q5ST81	Tubulin beta chain	TUBB	tr|Q5JP53|Q5JP53_HUMAN Tubulin beta chain OS=Homo sapiens OX=9606 GN=TUBB PE=1 SV=1;sp|P07437|TBB5_HUMAN Tubulin beta chain OS=Homo sapiens OX=9606 GN=TUBB PE=1 SV=2;tr|Q5ST81|Q5ST81_HUMAN Tubulin beta chain OS=Homo sapiens OX=9606 GN=TUBB PE=1 SV=1	3	11	1	29.3	3.5	47.766	0	25.204	80991000	4262700	3	+	+	+				0.208647	0.716486	0.26825		20.9396	21.1825	20.9139	19.3253	20.681	21.9643	18.5744	19.0835	22.3632	20.9207		20.9396	21.1825	20.9139	NaN	20.681	21.9643	NaN	NaN	22.3632	20.9207		0.279848
552	X6R5C5;X6R8A1;P10619-2;P10619;Q5JZH0	X6R5C5;X6R8A1;P10619-2;P10619	Carboxypeptidase;Lysosomal protective protein;Lysosomal protective protein 32 kDa chain;Lysosomal protective protein 20 kDa chain	CTSA	tr|X6R5C5|X6R5C5_HUMAN Carboxypeptidase OS=Homo sapiens OX=9606 GN=CTSA PE=1 SV=1;tr|X6R8A1|X6R8A1_HUMAN Carboxypeptidase OS=Homo sapiens OX=9606 GN=CTSA PE=1 SV=1;sp|P10619-2|PPGB_HUMAN Isoform 2 of Lysosomal protective protein OS=Homo sapiens OX=9606 GN=	5	3	3	8.3	8.3	54.255	0	6.3349	27530000	1311000	3	+	+	+				0.55697	0.482977	0.318539		21.4681	21.2971	22.1055	22.0798	19.3647	22.0202	21.8351	22.0019	21.6218	21.4837		21.4681	21.2971	22.1055	22.0798	NaN	22.0202	21.8351	22.0019	21.6218	21.4837		-0.0734575
254	D6RGG3;Q99715;Q99715-4;A0A087X0A8;Q99715-2;H0Y4P7;H0Y5N9;H0Y991	D6RGG3;Q99715;Q99715-4;A0A087X0A8;Q99715-2	Collagen alpha-1(XII) chain	COL12A1	tr|D6RGG3|D6RGG3_HUMAN Collagen alpha-1(XII) chain OS=Homo sapiens OX=9606 GN=COL12A1 PE=1 SV=1;sp|Q99715|COCA1_HUMAN Collagen alpha-1(XII) chain OS=Homo sapiens OX=9606 GN=COL12A1 PE=1 SV=2;sp|Q99715-4|COCA1_HUMAN Isoform 4 of Collagen alpha-1(XII) chain	8	100	100	40.7	40.7	333.2	0	323.31	136000000000	918660000	3	+	+	+				0.554214	0.405874	0.914578		18.1102	16.2435	19.6932	19.3601	17.4084	20.7843	16.9002	16.5842	20.8578	19.9159		18.1102	16.2435	NaN	19.3601	17.4084	20.7843	16.9002	16.5842	20.8578	NaN		-0.27189
123	B1AN99;P35030-5;P35030-3;P35030-2;P35030-4;P35030	B1AN99;P35030-5;P35030-3;P35030-2;P35030-4;P35030	Trypsin-3	PRSS3	tr|B1AN99|B1AN99_HUMAN Trypsin-3 (Fragment) OS=Homo sapiens OX=9606 GN=PRSS3 PE=1 SV=8;sp|P35030-5|TRY3_HUMAN Isoform 5 of Trypsin-3 OS=Homo sapiens OX=9606 GN=PRSS3;sp|P35030-3|TRY3_HUMAN Isoform 3 of Trypsin-3 OS=Homo sapiens OX=9606 GN=PRSS3;sp|P35030-2	6	1	1	7.3	7.3	19.288	0	35.561	9345400000	1557600000	12	+		+				1.19139	0.311921	0.274269		28.7958	29.21	29.3454	29.1965	28.6214	29.075	29.9087	29.2375	29.274	29.045		28.7958	29.21	29.3454	29.1965	28.6214	29.075	29.9087	29.2375	29.274	29.045		-1.09327
726	P62328	P62328	Thymosin beta-4;Hematopoietic system regulatory peptide	TMSB4X	sp|P62328|TYB4_HUMAN Thymosin beta-4 OS=Homo sapiens OX=9606 GN=TMSB4X PE=1 SV=2	1	1	1	25	25	5.0526	0	20.793	712090000	356040000	10	+		+				0.327387	0.648282	-0.187207		23.205	22.4012	23.5544	22.344	22.6979	23.3066	23.0691	22.5776	22.7487	21.5643		23.205	22.4012	23.5544	22.344	22.6979	23.3066	23.0691	22.5776	22.7487	21.5643		0.794693
922	Q9UGM3-9;Q9UGM3-4;Q9UGM3-8;Q9UGM3-2;Q9UGM3-5;Q9UGM3-3;Q9UGM3;Q9UGM3-7;Q9UGM3-6	Q9UGM3-9;Q9UGM3-4;Q9UGM3-8;Q9UGM3-2;Q9UGM3-5;Q9UGM3-3;Q9UGM3;Q9UGM3-7;Q9UGM3-6	Deleted in malignant brain tumors 1 protein	DMBT1	sp|Q9UGM3-9|DMBT1_HUMAN Isoform 9 of Deleted in malignant brain tumors 1 protein OS=Homo sapiens OX=9606 GN=DMBT1;sp|Q9UGM3-4|DMBT1_HUMAN Isoform 4 of Deleted in malignant brain tumors 1 protein OS=Homo sapiens OX=9606 GN=DMBT1;sp|Q9UGM3-8|DMBT1_HUMAN Isof	9	1	1	2.5	2.5	124.45	0.0054496	2.5874	124790000	3284000	5	+		+				0.116052	0.819293	0.259479		22.775	20.279	19.4026	20.7187	22.1386	19.181	23.1561	22.3231	18.312	22.6565		22.775	NaN	NaN	NaN	22.1386	NaN	23.1561	22.3231	NaN	22.6565		0.967019
915	Q9NZH6-2;Q9NZH6-4;Q9NZH6	Q9NZH6-2;Q9NZH6-4;Q9NZH6	Interleukin-37	IL37	sp|Q9NZH6-2|IL37_HUMAN Isoform A of Interleukin-37 OS=Homo sapiens OX=9606 GN=IL37;sp|Q9NZH6-4|IL37_HUMAN Isoform D of Interleukin-37 OS=Homo sapiens OX=9606 GN=IL37;sp|Q9NZH6|IL37_HUMAN Interleukin-37 OS=Homo sapiens OX=9606 GN=IL37 PE=1 SV=1	3	1	1	7.8	7.8	21.543	0.0075567	2.1589	25977000	3247100	4	+		+				0.0538969	0.906009	-0.0925475		21.8704	21.5871	22.6913	21.9468	18.4043	21.7834	21.4182	23.309	18.7595	20.9909		21.8704	21.5871	22.6913	21.9468	NaN	21.7834	21.4182	23.309	NaN	20.9909		0.380331
66	A0A0G2JNZ5;A0A0G2JNZ0;A0A0G2JLB3;P04062-4;P04062-5;P04062-2;P04062	A0A0G2JNZ5;A0A0G2JNZ0;A0A0G2JLB3;P04062-4;P04062-5;P04062-2;P04062	Glucosylceramidase	GBA	tr|A0A0G2JNZ5|A0A0G2JNZ5_HUMAN Glucosylceramidase OS=Homo sapiens OX=9606 GN=GBA PE=1 SV=1;tr|A0A0G2JNZ0|A0A0G2JNZ0_HUMAN Glucosylceramidase OS=Homo sapiens OX=9606 GN=GBA PE=1 SV=1;tr|A0A0G2JLB3|A0A0G2JLB3_HUMAN Glucosylceramidase OS=Homo sapiens OX=9606	7	1	1	2.9	2.9	50.263	0.0075853	2.1733	18257000	730300	4	+		+				1.26205	0.343407	0.225704		21.0767	20.8335	21.0004	20.5233	20.5595	20.7942	20.8502	21.4574	21.1087	20.9116		21.0767	20.8335	21.0004	20.5233	20.5595	20.7942	20.8502	21.4574	21.1087	20.9116		0.605253
734	P62851	P62851	40S ribosomal protein S25	RPS25	sp|P62851|RS25_HUMAN 40S ribosomal protein S25 OS=Homo sapiens OX=9606 GN=RPS25 PE=1 SV=1	1	3	3	22.4	22.4	13.742	0	10.47	472500000	94500000	2	+	+					0.513434	0.445621	-0.812187		19.8505	22.152	19.8821	18.7546	19.529	21.0329	18.3753	19.3441	18.9375	18.7244		NaN	22.152	NaN	NaN	NaN	21.0329	NaN	NaN	NaN	NaN		0.16538
614	P25786;P25786-2;F5GX11;B4DEV8	P25786;P25786-2;F5GX11	Proteasome subunit alpha type-1	PSMA1	sp|P25786|PSA1_HUMAN Proteasome subunit alpha type-1 OS=Homo sapiens OX=9606 GN=PSMA1 PE=1 SV=1;sp|P25786-2|PSA1_HUMAN Isoform Long of Proteasome subunit alpha type-1 OS=Homo sapiens OX=9606 GN=PSMA1;tr|F5GX11|F5GX11_HUMAN Proteasome endopeptidase complex	4	4	4	18.3	18.3	29.555	0	7.8708	184770000	10869000	2	+	+					0.457305	0.544966	0.266254		20.1265	21.2957	21.4299	21.1766	20.6793	21.3853	19.8377	22.0638	21.1764	21.0748		NaN	21.2957	NaN	21.1766	20.6793	21.3853	NaN	22.0638	21.1764	21.0748		-1.37654
877	Q92820	Q92820	Gamma-glutamyl hydrolase	GGH	sp|Q92820|GGH_HUMAN Gamma-glutamyl hydrolase OS=Homo sapiens OX=9606 GN=GGH PE=1 SV=2	1	3	3	11.9	11.9	35.964	0	11.641	142480000	8904800	2	+	+					0.245254	0.676372	0.338329		22.0881	21.7554	18.7544	22.303	17.8557	21.2183	21.9513	20.9248	22.0929	21.0688		22.0881	21.7554	NaN	22.303	NaN	21.2183	21.9513	20.9248	22.0929	21.0688		0.719443
429	O95084;O95084-2;E9PRR2	O95084;O95084-2;E9PRR2	Serine protease 23	PRSS23	sp|O95084|PRS23_HUMAN Serine protease 23 OS=Homo sapiens OX=9606 GN=PRSS23 PE=1 SV=1;sp|O95084-2|PRS23_HUMAN Isoform 2 of Serine protease 23 OS=Homo sapiens OX=9606 GN=PRSS23;tr|E9PRR2|E9PRR2_HUMAN Serine protease 23 (Fragment) OS=Homo sapiens OX=9606 GN=P	3	8	8	28.7	28.7	43.001	0	19.076	569120000	25869000	2	+	+					0.394976	0.544216	0.41713		23.0722	25.2099	23.8151	21.4136	21.7324	23.8774	23.8369	23.1766	23.7114	22.7265		23.0722	25.2099	23.8151	21.4136	21.7324	23.8774	23.8369	23.1766	23.7114	22.7265		-0.166597
8	A0A087WU08;A0A0C4DGL8;J3QLC9;J3QR68;H0Y300;P00738-2;P00738;H3BS21;A0A0A0MRD9;P00739;P00739-2	A0A087WU08;A0A0C4DGL8;J3QLC9;J3QR68;H0Y300;P00738-2;P00738;H3BS21;A0A0A0MRD9;P00739;P00739-2	Haptoglobin;Haptoglobin alpha chain;Haptoglobin beta chain;Haptoglobin-related protein	HP;HPR	tr|A0A087WU08|A0A087WU08_HUMAN Haptoglobin OS=Homo sapiens OX=9606 GN=HP PE=1 SV=1;tr|A0A0C4DGL8|A0A0C4DGL8_HUMAN Haptoglobin OS=Homo sapiens OX=9606 GN=HP PE=1 SV=1;tr|J3QLC9|J3QLC9_HUMAN Haptoglobin (Fragment) OS=Homo sapiens OX=9606 GN=HP PE=1 SV=1;tr|J	11	2	2	7.8	7.8	31.408	0	4.4399	26533000	1560800	2	+	+					0.717265	0.32483	0.607278		20.5516	18.7958	21.93	19.5481	20.1678	22.171	21.1636	21.0622	20.2698	20.25		20.5516	NaN	21.93	NaN	20.1678	22.171	21.1636	21.0622	NaN	20.25		-0.0382457
586	P17066;P48741	P17066	Heat shock 70 kDa protein 6	HSPA6	sp|P17066|HSP76_HUMAN Heat shock 70 kDa protein 6 OS=Homo sapiens OX=9606 GN=HSPA6 PE=1 SV=2	2	5	1	8.7	1.7	71.027	0	8.4531	441900000	11943000	2	+	+					0.470285	0.470875	0.680433		22.8542	23.0148	19.8925	19.9128	19.0659	22.8335	22.601	21.9957	19.8928	22.5055		22.8542	23.0148	NaN	NaN	NaN	22.8335	22.601	21.9957	NaN	22.5055		0.894369
524	P09486;F5GY03;E5RK62;F5H4E2	P09486;F5GY03	SPARC	SPARC	sp|P09486|SPRC_HUMAN SPARC OS=Homo sapiens OX=9606 GN=SPARC PE=1 SV=1;tr|F5GY03|F5GY03_HUMAN SPARC (Fragment) OS=Homo sapiens OX=9606 GN=SPARC PE=1 SV=1	4	7	7	33.7	33.7	34.632	0	50.911	797210000	61324000	1	+	+					0.629755	0.566065	0.143612		23.084	23.3746	23.5391	23.1233	22.8697	23.5404	23.4253	22.9179	23.6401	23.1851		23.084	23.3746	23.5391	23.1233	22.8697	23.5404	23.4253	22.9179	23.6401	23.1851		-0.684014
391	O00560-3;O00560;B4DHN5;E9PBU7	O00560-3;O00560;B4DHN5;E9PBU7	Syntenin-1	SDCBP	sp|O00560-3|SDCB1_HUMAN Isoform 3 of Syntenin-1 OS=Homo sapiens OX=9606 GN=SDCBP;sp|O00560|SDCB1_HUMAN Syntenin-1 OS=Homo sapiens OX=9606 GN=SDCBP PE=1 SV=1;tr|B4DHN5|B4DHN5_HUMAN Syntenin-1 OS=Homo sapiens OX=9606 GN=SDCBP PE=1 SV=1;tr|E9PBU7|E9PBU7_HUMAN	4	10	1	54.1	6.2	31.761	0	191.44	2769300000	251750000	1	+	+					0.161197	0.765675	0.232198		21.7668	20.7543	21.0629	19.0259	18.6573	21.977	20.8232	19.4433	21.0468	19.5561		21.7668	20.7543	21.0629	NaN	NaN	21.977	NaN	NaN	21.0468	NaN		1.17051
820	Q16610;Q16610-4	Q16610;Q16610-4	Extracellular matrix protein 1	ECM1	sp|Q16610|ECM1_HUMAN Extracellular matrix protein 1 OS=Homo sapiens OX=9606 GN=ECM1 PE=1 SV=2;sp|Q16610-4|ECM1_HUMAN Isoform 4 of Extracellular matrix protein 1 OS=Homo sapiens OX=9606 GN=ECM1	2	7	1	15.2	1.9	60.673	0	54.321	533460000	17209000	1	+	+					0.569527	0.505971	0.246472		23.4669	23.36	22.3994	23.4228	23.8722	23.317	22.8399	23.6601	23.9655	23.971		23.4669	23.36	22.3994	23.4228	23.8722	23.317	22.8399	23.6601	23.9655	23.971		0.0786652
818	Q16270-2;Q16270	Q16270-2;Q16270	Insulin-like growth factor-binding protein 7	IGFBP7	sp|Q16270-2|IBP7_HUMAN Isoform 2 of Insulin-like growth factor-binding protein 7 OS=Homo sapiens OX=9606 GN=IGFBP7;sp|Q16270|IBP7_HUMAN Insulin-like growth factor-binding protein 7 OS=Homo sapiens OX=9606 GN=IGFBP7 PE=1 SV=1	2	8	8	40.5	40.5	28.86	0	35.026	814320000	58166000	1	+	+					0.681438	0.317437	0.839512		20.4491	20.2689	19.5594	23.3454	21.9418	22.5134	22.7253	20.0942	23.5635	21.9047		NaN	NaN	NaN	23.3454	21.9418	22.5134	22.7253	NaN	23.5635	21.9047		-0.823229
342	H0YMZ1;H0YN18;H0YL69;P25789;H0YKT8;H0YMA1;H0YMI6;P25789-2;H0YKS0;H0YLC2;H0YLS6;H0YMV3	H0YMZ1;H0YN18;H0YL69;P25789;H0YKT8;H0YMA1;H0YMI6;P25789-2;H0YKS0;H0YLC2	Proteasome subunit alpha type;Proteasome subunit alpha type-4;Proteasome subunit beta type	PSMA4	tr|H0YMZ1|H0YMZ1_HUMAN Proteasome subunit alpha type (Fragment) OS=Homo sapiens OX=9606 GN=PSMA4 PE=1 SV=8;tr|H0YN18|H0YN18_HUMAN Proteasome endopeptidase complex OS=Homo sapiens OX=9606 GN=PSMA4 PE=1 SV=1;tr|H0YL69|H0YL69_HUMAN Proteasome subunit alpha ty	12	6	6	34.1	34.1	24.526	0	33.003	398620000	36238000	0	+	+					1.25736	0.26907	-0.336636		20.7459	20.8222	20.9499	21.3803	20.8055	21.1015	20.0426	20.2494	20.2556	20.7391		20.7459	20.8222	20.9499	21.3803	20.8055	21.1015	NaN	NaN	NaN	20.7391		0.0885302
90	A6NNI4;A0A2R8Y478;G8JLH6;P21926;A0A087WU13	A6NNI4;A0A2R8Y478;G8JLH6;P21926;A0A087WU13	Tetraspanin;CD9 antigen	CD9	tr|A6NNI4|A6NNI4_HUMAN Tetraspanin OS=Homo sapiens OX=9606 GN=CD9 PE=1 SV=1;tr|A0A2R8Y478|A0A2R8Y478_HUMAN Tetraspanin OS=Homo sapiens OX=9606 GN=CD9 PE=1 SV=1;tr|G8JLH6|G8JLH6_HUMAN Tetraspanin OS=Homo sapiens OX=9606 GN=CD9 PE=1 SV=2;sp|P21926|CD9_HUMAN	5	2	2	10.1	10.1	17.764	0.0014556	2.9763	721550000	144310000	0	+	+					0.229943	0.695701	-0.333123		21.5387	18.8189	20.0423	19.5553	19.0146	19.1038	20.446	19.6958	19.25	20.2624		21.5387	NaN	NaN	NaN	NaN	NaN	NaN	NaN	NaN	NaN		2.1375
600	P21589-2;P21589;Q96B60;H0Y7R7	P21589-2;P21589;Q96B60	5-nucleotidase	NT5E	sp|P21589-2|5NTD_HUMAN Isoform 2 of 5-nucleotidase OS=Homo sapiens OX=9606 GN=NT5E;sp|P21589|5NTD_HUMAN 5-nucleotidase OS=Homo sapiens OX=9606 GN=NT5E PE=1 SV=1;tr|Q96B60|Q96B60_HUMAN 5-nucleotidase OS=Homo sapiens OX=9606 GN=NT5E PE=1 SV=1	4	4	4	9.9	9.9	57.948	0	11.485	248420000	9936700	0	+	+					0.022968	0.9636	-0.0435594		19.7854	20.849	19.6813	18.9428	20.3564	21.2532	19.3849	18.791	21.1405	17.8873		NaN	NaN	NaN	NaN	20.3564	21.2532	NaN	NaN	NaN	NaN		-0.0197589
143	B8ZZQ6;P06454-2;P06454;B8ZZA1;B8ZZW7;H7C2N1	B8ZZQ6;P06454-2;P06454;B8ZZA1;B8ZZW7;H7C2N1	Prothymosin alpha;Prothymosin alpha, N-terminally processed;Thymosin alpha-1	PTMA	tr|B8ZZQ6|B8ZZQ6_HUMAN Prothymosin alpha OS=Homo sapiens OX=9606 GN=PTMA PE=1 SV=1;sp|P06454-2|PTMA_HUMAN Isoform 2 of Prothymosin alpha OS=Homo sapiens OX=9606 GN=PTMA;sp|P06454|PTMA_HUMAN Prothymosin alpha OS=Homo sapiens OX=9606 GN=PTMA PE=1 SV=2;tr|B8Z	6	2	2	22.4	22.4	11.758	0	16.533	140650000	46884000	0	+	+					NaN	1	0		18.8238	18.7218	20.1154	19.0029	18.6841	19.6608	19.3984	21.3098	19.8774	18.0796		NaN	NaN	NaN	NaN	NaN	NaN	NaN	NaN	NaN	NaN		-0.589629
854	Q76M96;Q76M96-2;H7C5K4	Q76M96;Q76M96-2;H7C5K4	Coiled-coil domain-containing protein 80	CCDC80	sp|Q76M96|CCD80_HUMAN Coiled-coil domain-containing protein 80 OS=Homo sapiens OX=9606 GN=CCDC80 PE=1 SV=1;sp|Q76M96-2|CCD80_HUMAN Isoform 2 of Coiled-coil domain-containing protein 80 OS=Homo sapiens OX=9606 GN=CCDC80;tr|H7C5K4|H7C5K4_HUMAN Coiled-coil do	3	10	10	12	12	108.17	0	76.989	492610000	10053000	0	+	+					0.0698152	0.904505	0.0454971		20.3594	20.546	20.7827	19.8222	20.7361	20.5694	19.4241	21.1903	21.2145	20.1667		20.3594	20.546	20.7827	NaN	20.7361	20.5694	NaN	NaN	21.2145	20.1667		-0.215458
477	P05121;P05121-2	P05121;P05121-2	Plasminogen activator inhibitor 1	SERPINE1	sp|P05121|PAI1_HUMAN Plasminogen activator inhibitor 1 OS=Homo sapiens OX=9606 GN=SERPINE1 PE=1 SV=1;sp|P05121-2|PAI1_HUMAN Isoform 2 of Plasminogen activator inhibitor 1 OS=Homo sapiens OX=9606 GN=SERPINE1	2	14	14	39.1	39.1	45.059	0	105.33	1849200000	92460000	0	+	+					0.3991	0.5953	0.214865		20.8702	20.3026	21.2713	21.0004	20.3673	21.4944	21.109	20.1847	21.6613	20.2379		20.8702	20.3026	21.2713	21.0004	NaN	21.4944	21.109	NaN	21.6613	20.2379		0.0370701
617	P26006;P26006-1;H0YA49;H0YA32;K7EMU3;D6R9X8	P26006;P26006-1	Integrin alpha-3;Integrin alpha-3 heavy chain;Integrin alpha-3 light chain	ITGA3	sp|P26006|ITA3_HUMAN Integrin alpha-3 OS=Homo sapiens OX=9606 GN=ITGA3 PE=1 SV=5;sp|P26006-1|ITA3_HUMAN Isoform 2 of Integrin alpha-3 OS=Homo sapiens OX=9606 GN=ITGA3	6	9	9	9.1	9.1	116.61	0	60.546	1075800000	26894000	0	+	+					0.252185	0.679353	0.27978		21.3954	20.9131	19.7162	21.0285	21.4375	21.9593	19.0411	21.443	22.365	20.0147		21.3954	NaN	NaN	21.0285	21.4375	21.9593	NaN	21.443	22.365	NaN		0.445939
300	F5GZS6;J3KPF3;P08195-2;P08195-3;P08195;P08195-4;F5H0E2;F5H867;H0YFS2;F5GZI0;H0YFX4	F5GZS6;J3KPF3;P08195-2;P08195-3;P08195;P08195-4	4F2 cell-surface antigen heavy chain	SLC3A2	tr|F5GZS6|F5GZS6_HUMAN 4F2 cell-surface antigen heavy chain OS=Homo sapiens OX=9606 GN=SLC3A2 PE=1 SV=1;tr|J3KPF3|J3KPF3_HUMAN 4F2 cell-surface antigen heavy chain OS=Homo sapiens OX=9606 GN=SLC3A2 PE=1 SV=1;sp|P08195-2|4F2_HUMAN Isoform 2 of 4F2 cell-surf	11	10	10	22.4	22.4	64.872	0	101.24	529120000	18245000	0	+	+					0.318617	0.599926	0.362987		20.3117	18.5362	19.9874	20.4635	18.8928	20.0459	20.279	21.0445	19.9172	18.6753		NaN	NaN	NaN	NaN	NaN	20.0459	NaN	NaN	NaN	NaN		0.594545
630	P28072;I3L3X7;A0A087X2I4	P28072	Proteasome subunit beta type-6	PSMB6	sp|P28072|PSB6_HUMAN Proteasome subunit beta type-6 OS=Homo sapiens OX=9606 GN=PSMB6 PE=1 SV=4	3	4	4	20.1	20.1	25.357	0	34.381	254480000	23135000	0	+	+					0.977142	0.1985	0.980675		19.8921	19.5707	20.8777	20.711	18.6364	21.047	21.0883	21.9207	20.9095	18.333		NaN	NaN	NaN	NaN	NaN	21.047	21.0883	21.9207	20.9095	NaN		-0.351874
31	A0A087X1K9;B4DP64;E5RGR0;O75608-2;O75608	A0A087X1K9;B4DP64;E5RGR0;O75608-2;O75608	Acyl-protein thioesterase 1	LYPLA1	tr|A0A087X1K9|A0A087X1K9_HUMAN Acyl-protein thioesterase 1 OS=Homo sapiens OX=9606 GN=LYPLA1 PE=1 SV=1;tr|B4DP64|B4DP64_HUMAN Acyl-protein thioesterase 1 OS=Homo sapiens OX=9606 GN=LYPLA1 PE=1 SV=1;tr|E5RGR0|E5RGR0_HUMAN Acyl-protein thioesterase 1 (Fragme	5	1	1	6.6	6.6	17.981	0.0063939	2.2272	14127000	1412700	2	+						0.759282	0.286	0.790904		19.2283	19.4155	20.4346	20.1576	19.0512	20.3344	19.1845	22.4458	19.6201	20.1291		NaN	NaN	20.4346	NaN	NaN	20.3344	NaN	22.4458	NaN	20.1291		-0.773092
45	K7EIP4;A0A0A0MTS5;A0A0A6YYF2;A0A3B3ITG1;A0A0A0MSA0;Q16787-4;Q16787-1;Q16787-3;Q16787	K7EIP4;A0A0A0MTS5;A0A0A6YYF2;A0A3B3ITG1;A0A0A0MSA0;Q16787-4;Q16787-1;Q16787-3;Q16787	Laminin subunit alpha-3	LAMA3	tr|K7EIP4|K7EIP4_HUMAN Laminin subunit alpha-3 (Fragment) OS=Homo sapiens OX=9606 GN=LAMA3 PE=1 SV=2;tr|A0A0A0MTS5|A0A0A0MTS5_HUMAN HCG1811249, isoform CRA_f OS=Homo sapiens OX=9606 GN=LAMA3 PE=1 SV=1;tr|A0A0A6YYF2|A0A0A6YYF2_HUMAN HCG1811249, isoform CRA_	9	1	1	0.9	0.9	128.17	1	-2	51477000	872500	1	+						0.476668	0.450066	0.999111		19.6442	23.0413	18.9957	18.8464	22.1316	22.3719	17.8137	22.766	21.0917	23.8814		NaN	23.0413	NaN	NaN	22.1316	22.3719	NaN	22.766	NaN	23.8814		-0.676145
22	A0A087WXP3;E9PEE8;P18564-2;P18564	A0A087WXP3;E9PEE8;P18564-2;P18564	Integrin beta;Integrin beta-6	ITGB6	tr|A0A087WXP3|A0A087WXP3_HUMAN Integrin beta OS=Homo sapiens OX=9606 GN=ITGB6 PE=1 SV=1;tr|E9PEE8|E9PEE8_HUMAN Integrin beta OS=Homo sapiens OX=9606 GN=ITGB6 PE=1 SV=1;sp|P18564-2|ITB6_HUMAN Isoform 2 of Integrin beta-6 OS=Homo sapiens OX=9606 GN=ITGB6;sp|	4	1	1	1.3	1.3	75.849	0.0073801	2.0967	684980000	20146000	0	+						1.03783	0.182457	0.928938		19.3151	20.6468	19.6338	19.0264	18.3052	20.7577	19.3695	19.1571	21.7303	20.3471		NaN	20.6468	NaN	NaN	NaN	20.7577	NaN	NaN	21.7303	20.3471		-0.504231
[truncated: 50 more columns]
